# Supplementary material for: Proteomic Changes of Osteoclast Differentiation in Rheumatoid and Psoriatic Arthritis Reveal Functional Differences
Source: Front Immunol. 2022 Jul 4;13:892970. doi: 10.3389/fimmu.2022.892970 (PMC9289121; doi:10.3389/fimmu.2022.892970)
Supplement: Supplementary Table 2 — List of identified proteins with imputed LFQ values. Table represents 1435 identified proteins across 18 samples. [file Table_2.csv]

diagnosis	cell	A0A0B4J2D5	A0FGR8	A1L0T0	A8MVU1	B0I1T2	E9PAV3	L0R6Q1	O00116	O00159	O00160	O00161	O00182	O00186	O00203	O00217	O00231	O00241	O00264	O00299	O00303	O00330	O00400	O00483	O00560	O00567	O00571	O00584	O00602	O00754	O00767	O14548	O14579	O14617	O14672	O14735	O14773	O14818	O14828	O14874	O14880	O14925	O14949	O14950	O15031	O15042	O15118	O15126	O15127
PsA	M	16.891748173275452	22.635510890892267	16.65533513803691	14.289361692907558	17.220340536571577	15.760653995250074	17.86610771604383	18.78484568322056	18.19036485074553	18.51795382737409	18.956795853655258	15.60989032276031	14.28686367650259	19.438536038665617	17.663952927124054	21.568483149680052	17.63104913137552	17.711574008167126	18.04366814910041	16.12692624757653	16.6949291492538	14.3589718439974	18.053806433332124	18.478366743463468	15.957910331845252	18.75401320872879	16.885601054714876	23.255082756565564	15.728336403985775	17.079672417098074	15.790906317031977	18.008538045639284	14.696577709372063	17.935947709323084	17.042439719071176	19.957948929349847	15.085977075508763	16.579435441839607	16.292780520506575	15.273955984631634	17.012526896969774	18.357199741146456	19.053061473061597	18.087214193611043	13.6591161764608	17.085762894316964	16.02245410950132	18.024371368441503
PsA	O	17.00314639050329	21.06170870466062	18.970369944006126	14.296703319583173	15.92333047602136	15.651892793480615	18.5531117674404	19.57193036272781	17.793222265554633	17.316458321776572	17.754143733929357	19.139311522784595	15.430223845465823	19.101262721091476	18.596924954155874	15.234300817884204	15.78607384029027	18.284281903522636	18.445402893131504	15.915249182239346	16.819156225529476	16.88750623167169	18.968093002653525	17.868340290006714	15.51783123717021	16.980139577639157	16.5348347964224	18.274123314801493	16.664697267805746	17.194131053933585	18.286765300134434	15.758483492748121	16.771334709872942	17.69404495737116	18.166437721029556	21.240861192381693	15.079634899152108	18.714413231950136	16.338835228946184	20.189785958860192	17.011979438475326	18.10886132398164	18.092850031239838	17.484004665261676	13.069176035084077	18.83938219442092	16.142019886113466	19.741559153299377
PsA	P	16.97987868606286	21.427826375604656	18.233834971546038	16.95583150423588	17.6118749205015	15.798292710407166	18.245812641272696	19.54572242708795	16.896927148817134	18.571708210276572	18.23022688488869	18.13003757773252	14.539417940552314	19.848427334023928	17.751988556581495	16.31364370638661	15.811002933673448	18.216082702568418	19.02177162445	16.496682166344254	16.665572765786575	16.668718816638066	19.122853266010114	18.742447603521992	15.791197093700841	18.267006089995178	16.806876829355517	20.85087050995226	16.431481281131664	16.82589186016431	15.59827749609936	16.06556339246196	14.77144375508941	18.361147043051652	18.282201593081588	20.604582184613783	15.086250677513817	17.88976536641254	15.9476436640269	18.408437554042052	19.597234207694854	17.64368920617511	18.932664601115903	18.059597958064813	14.057318880898345	18.119234982167665	17.20227690304339	18.77869959906556
PsA	M	19.03518034443441	21.960986116159265	17.532599438672985	14.282890519278672	18.30206767252652	15.774652550668447	18.80961114168745	19.71349056202039	18.892050624564096	17.880528177190953	18.296073767663145	15.615629636968098	14.50123726465911	18.814407225091426	18.662751810896374	20.648691110501904	17.797851474949848	18.31278548217632	18.259669714964456	16.183751673140446	16.908650623935735	16.42814749561378	20.50697772193312	16.96149491356919	16.563526633746527	17.769592519169734	18.34264765868949	23.00521745098658	17.526804862491357	16.910536894247045	16.17198115457026	15.733050347887088	14.782504565543679	18.603640832130687	17.974717061559986	21.322896376167787	15.0124709683279	16.61927429383408	16.338183681356234	19.392468366511707	18.87924220604916	19.032788327368845	17.409308058352764	18.823236609322667	13.948662104164415	14.588674293430316	16.913801021438168	18.914647904842596
PsA	O	18.460719850029285	20.90983743039798	18.61032559187872	15.240418687179673	16.597732512148518	16.88058796191387	16.60142260570036	19.923974468355826	17.60530588417292	17.64145910026317	18.25363515628795	18.04814625421956	16.009347522205033	18.764580068482537	18.893117816374566	18.307236392143214	15.433575518683735	18.130339291579745	18.724707020208296	16.018526209136244	17.59863411477979	16.7704316143562	18.06613124602019	16.828483625638686	16.318108687609847	16.931106833029343	17.558913924463422	18.7039779010294	16.919515134473578	18.83083702438136	16.183218784759386	16.5836851361977	15.9049168114081	17.49122679068021	17.628986563241625	22.3101911648514	15.009568208017258	18.441396135080844	17.50105966128289	20.551404113821484	16.98759934469035	18.168544811286022	19.05258397028554	17.89225819591816	14.094353777965383	18.84806050051577	17.465948964154254	19.95319042717569
PsA	P	18.288839045003733	20.990993072488983	18.280027631410647	14.701198147454209	17.33385416119417	17.531229140921504	18.469967671308403	20.230578718823097	17.53799184567231	17.82326771294876	19.128804924242882	19.146190769972723	16.01201339387203	19.38738630475066	18.744551376653718	16.450002238959605	15.802612440716688	18.206718686923914	18.87447712290459	17.073262931288706	17.27421433369941	16.388067751872928	19.412288663227702	17.631759678592843	16.567076584929943	17.31530879914326	17.5291712508241	20.042733458403063	17.308836719585056	17.20396836953918	18.370159511589808	16.919398745861447	15.940955875611515	17.974156878652856	17.875257396072012	21.40317225678055	15.08735424900812	18.790902078720443	17.038533236222726	18.528942415064893	18.82671605381762	18.396947554446086	19.36196090289648	18.30282631633184	14.087454933676261	18.879182365531463	17.557942286787448	20.027020450409836
PsA	M	19.418416781181584	21.461988952878585	17.133704150214022	14.274423836592293	18.277895781654777	15.817067519340887	18.50951214370796	20.340063058793618	17.74320400017792	19.130464987062446	19.283490834555664	16.509326566195984	14.516233886487784	19.896092888893754	18.14812897473193	20.55702610589748	18.015578391763132	18.300727915388705	18.177137247337697	16.964318302941265	17.462598125302463	14.351552232844432	20.72475697300479	16.97275546902613	19.176893848986964	17.729328648956006	17.13651056079364	22.279659318701214	17.042386133280658	17.190476735121354	16.17314787804042	15.73730833652374	16.478974963957455	18.81818894755768	17.047408156455155	20.338758141203282	15.078041663820853	17.316016306073834	16.31814875859869	18.25575703836507	18.37381675079274	19.441619024925313	19.27521516276548	19.14278017123667	14.090386639562444	16.961834012181843	17.185340053828998	18.89391769249194
PsA	O	18.465311308877183	20.643063475974262	18.892613963058402	14.76352361668959	16.820652667922324	16.941460322459413	19.070278206440268	19.961268803539593	17.80385363074802	17.81903145190424	18.363373358658787	17.837196735487264	14.555547771647065	19.176942531942338	19.287081062358354	17.486599370506383	15.796383083653271	18.29652193486904	18.134656937254924	15.912094063404004	17.479117108402214	16.233263901923518	19.26881153014574	17.264992303049365	16.547464099902744	16.574963022804067	17.450727985732748	18.63997655280777	16.808134628075894	17.173456592050695	16.26304908161202	16.623424289869913	16.025204461327434	17.68640477475202	18.305634287546713	22.94576315712111	14.941620463916284	18.55266159346346	17.240791332161958	20.445463516089102	18.497126752893614	18.841380068032514	20.06775995561132	18.043187526661878	15.095232171619333	18.642728643769	17.598852159825306	20.251302099457323
PsA	P	18.367133160697858	21.024384896518814	18.558316071032067	14.828929827651486	17.696627996675662	17.178256351150594	18.64251713075102	20.256494353379495	18.31747444424636	17.895338600394936	19.228161062425613	18.802686746149032	15.428589174514004	19.54869775598229	18.724773623552608	18.558203945926827	15.764013167515385	18.468775164180755	18.825536468341074	16.89805810174853	17.53404445346349	16.79943341225707	19.527224988917606	17.88016941681753	17.375260082718043	17.393055219835674	17.16191916542725	20.079005528141654	16.4917904779985	17.3251716616523	17.065710635218117	17.603640832130687	16.378548876860805	17.81584607289798	18.02826222156748	21.441720327108474	15.057718328569853	18.850076931514682	16.60643413108661	18.55142289023396	19.426547322520815	18.725838859100403	19.498744047728582	18.388017285345136	15.497321703779804	18.61371034194233	17.619059313820138	19.78559614300851
PsA	M	19.336101163292273	22.000548864202354	17.131696223597775	14.254019870221647	18.686917660050494	17.447583716327838	17.83947446489781	20.132449523610134	16.911151247912347	19.19019603127231	19.266182607786806	17.783855117477316	14.531246399186923	19.807002658585976	18.680201541515473	16.203455301783034	16.996782402833983	17.960873025695864	18.499230829650944	17.176699100736005	17.457076223799334	16.023321202594843	20.631386684939034	17.4354261019016	17.653264951183846	16.981478091767233	18.064290167746123	22.02238813329702	17.015959445073005	16.734265533025088	16.182400307460167	17.37907371179806	16.975892738136377	18.279936978544306	18.23341371254822	20.135834514613734	14.95442199206659	17.57636624315462	15.977902044285855	15.565875593547283	18.789692831879886	19.262402288458414	17.406380130884624	19.230836675853553	16.79690147927851	15.774812792373979	16.15100067934236	17.99374555584514
PsA	O	18.52477890036127	20.933442854855524	18.568928414478492	14.77272694923985	16.84573505307469	17.255249915620308	18.345249297482205	19.864219401139284	17.959515248215094	17.61381823522592	18.092953235692338	18.328298007671044	15.824511308440718	19.338214076996177	18.84450962614219	16.4174972791724	15.583106220981136	18.322984369522143	18.56271942704932	16.668580328993045	18.020904001020195	16.66191723988917	19.252734720058985	17.64075331528706	16.551978748469658	16.830960781193863	16.981032058361023	18.212049843624797	16.33165175972023	18.19349648475108	18.80866886064667	16.280208920056385	15.66461394486594	17.597179638357687	18.08171227385288	21.721422994882563	15.069869575118467	18.494863395318983	17.149568517789614	19.197917363664644	19.072164014104008	18.938218470941283	19.32170794029737	17.89941593247548	14.099602129673617	19.22170983272522	17.02863993986808	19.270979641175316
PsA	P	17.888933465134397	21.061379104001016	18.568483149680052	14.848036041631811	17.567109384144135	17.301263967552746	18.264488416795857	20.27798656286805	17.33324272018443	17.69295597677248	19.1766017167513	18.94968994728998	14.539328270780372	19.639799957539676	18.80923430312083	18.70896934687743	15.770628196921704	18.337604481400458	18.74040664364765	17.048572016371356	17.564357922445073	17.21181226519019	19.539280000157696	17.959175604085562	17.05250437112191	17.319372233857504	15.922922217026223	19.38285618318515	17.064132251660126	19.533778375256297	18.585197295260024	17.27357708079198	16.602959779031032	17.572670623938002	17.716792673071723	21.889371758633125	15.052972166460117	18.91017424693218	16.344139009649346	18.34303820372272	19.575535553823578	18.305634287546713	19.271572451473077	18.204857668040994	14.094577615910369	18.714044234786005	17.413694033404166	19.791490424358834
PsA	M	19.08765447789482	21.664532353157465	17.742019899489677	14.276668055158934	18.54785097694391	16.597252397015236	19.029934223783435	19.84810635980557	18.45129161712187	18.572337553397244	19.05862069236259	17.206575616824043	14.510694619287982	19.331516184727768	18.64131797088757	20.162878085396674	18.115988523830083	18.28748694083645	18.493026687089007	16.560123819376848	17.52871354300272	16.812026849771602	20.698714839166797	17.432492965889743	17.36683444398345	16.950259709566208	17.778410857937633	21.396184563821194	17.16692801671512	17.045647086594894	18.81340544045547	16.94809341479186	16.767460313915674	18.621994604844687	17.924162996228425	20.4849290726595	15.076968881988048	17.64716326888869	16.21120128407336	18.61794807312893	18.201607061537228	19.013208158887934	19.34963974983361	18.928101939604396	15.110401744018839	16.57949272761037	17.433552841924612	19.014271158654424
PsA	O	18.74353274463437	21.043734889555207	19.25162571880388	14.949644356585717	16.49741527084874	16.514821907092664	18.585270660717637	20.050592672466447	17.552999237114623	17.730854854095256	18.009413135538516	19.743680655203764	14.5384492697749	19.827553594637	18.52913311405145	18.760752428526512	15.814186204849706	18.23752742033181	18.503002685200684	16.810646940492905	17.108095602908048	17.037890085142507	18.3420833513744	17.490521871674463	16.548689968870015	17.682157924636847	16.92948959124157	17.24766795922501	17.40482557303169	19.759972681159677	18.893384491025262	16.928564638466888	16.41083224797056	17.501914914222155	17.912982868924143	21.621851558387686	15.620821204990746	18.87975075026043	16.832692262805253	18.93130886084235	19.040862258347115	18.340954074129144	19.44643313712229	17.36691979792762	14.09800330328902	19.07341985114901	17.616835975841017	19.603043116619613
PsA	P	17.00517046548598	21.40369237180561	18.39615319940821	14.279925609920145	16.545371762811488	16.967586527296074	18.414313614706746	19.71350734310529	17.955718008972408	17.449358249197186	18.06423753097136	18.8656547458235	14.554477340999732	19.09666368756593	18.07827592040395	16.08230613762597	15.694187243042379	18.293516552740932	18.243861986121924	16.56478957962667	16.817908003405503	17.668303313815372	18.47480707081425	18.064711192822145	16.290159523125222	17.587176854259667	16.515083802132708	19.03968483202466	16.28991081360657	17.194437355982565	17.09764124527088	15.73883424037151	16.536960493321534	17.700290694092338	17.859631842795007	20.01632375355064	15.084976094722128	18.192966993546836	16.436272343278205	18.49095269643774	19.27075157233805	18.72374092602499	19.099671418803563	17.898530535658896	13.716994481720477	18.33131935964628	17.26883436934376	19.023045001126285
PsA	M	19.019791595412006	21.56239336795402	16.83639559770663	14.169249622871586	17.6974427334139	15.832722452752032	18.174896432061406	19.674678483253658	18.044949026699395	17.470722416311695	18.568742904179672	16.09650927578096	14.49403487136681	18.91438513215544	18.555360532669905	16.402853607300216	16.323151068760613	17.898412441684215	18.289334499199132	15.888457877511533	17.003825321673595	16.397641212086715	20.632718362558172	17.34247404917774	15.929191735420211	16.82798768371531	18.16359071549975	22.046335361989687	15.974098108354712	17.042100304909116	16.151152244844575	16.487086340271272	14.814409635101837	17.84518373976021	17.792586968947912	19.9682943822237	15.08634288587273	17.371010860039444	15.860863457355057	17.91835082560489	17.009069354552185	18.825163767202522	18.084829144662418	18.590652832783	13.402192061257772	15.551678225185412	16.145059473327233	18.269701991057183
PsA	O	18.96902107926378	21.263674956313913	19.047826850128175	14.298277409005193	17.09661221880722	16.55964595743988	18.74238181115419	20.227526637044996	17.311588684623885	17.60103079968495	18.30799232354164	18.835408970866407	15.613501725378129	18.906362168141204	19.11339626188631	18.52328627891803	15.734397851673476	18.361661113208548	18.60563143057373	16.038640400199817	17.937270359577777	16.90195106264124	18.863418008877964	17.230789778005814	17.322280272367664	16.941460322459413	17.65305497737522	17.93381741994019	16.652284811845306	17.463427440814893	17.66643206881429	16.573055409708704	16.347033043146006	17.49989258959388	18.338649344774677	22.522290339334017	14.980370822272157	18.67362653513848	17.37602361543811	20.223289989782064	18.9592888276801	18.821462593257504	18.880737412883196	17.961664472838457	14.719549254085521	18.709272324451273	17.496697768191794	19.857628731655943
PsA	P	18.56837181200465	20.95510781891292	18.596888567027964	14.102299226472281	17.733968609439014	17.261231819234467	18.478801212836927	20.391105107421964	17.88744673295879	17.82780166153197	19.201080539229174	19.54967563761215	15.692942359312008	19.522769242256548	18.795919159456957	19.42490847813768	15.741113344021421	18.60157494597469	18.53343620258085	17.15224522469757	17.265999547890495	17.0678124640294	19.473479835260083	18.098977883326192	17.134205695514012	17.56145204119952	17.406985545280325	19.052637033954845	17.573558436298875	18.2321960506982	18.95333254361583	17.627562382434075	15.980697442787013	17.91011567579193	18.012635449816063	21.03892166777247	15.088297495410993	18.86517142077754	16.343504137072255	18.658364917172968	19.239812933717886	18.67552293557045	17.704889791455837	18.64653058497708	15.331161880244931	18.668303313815372	17.82997042931637	19.391063140553392
RA	M	16.970655691887313	21.672625610298137	16.897230969960752	14.291053104916791	18.15575705802172	15.792643488070391	18.765001137276013	19.935602470608664	17.303673740521937	18.22137943193576	18.76997985451506	16.985930857773862	15.39790855730365	18.53829864688873	18.687908721576026	21.28692318988524	18.410509320497358	18.263021564405378	17.968655544593464	16.482918221394783	17.438190821008906	16.38331616502263	20.845980013605185	17.250168859732756	16.382858692235704	16.37799950065451	17.96335897037985	22.641101839772244	17.463795747088128	16.22694841460031	18.82789467562187	17.620420313190053	14.813226332972345	18.20045803774976	17.05542608694437	21.565836555843497	15.08250614515029	16.592301106527156	16.21078839658694	17.87591729775929	16.995138029184787	18.76526019546326	18.738593694822818	18.74976469834588	14.025918237727284	14.64957808805142	17.16280434494631	19.36580980257611
RA	O	18.301263967552746	20.130691211337776	18.3259729547248	14.662557120839184	18.024154901950848	17.032304066091832	18.923060484127433	19.999069617890747	17.64603830559497	18.52206040945212	18.609424053948736	18.258842033324672	14.53153405856773	19.606697984610495	18.680441942037024	17.657597581833468	15.772529506676902	18.301576572691985	18.67886143336765	16.603771209885135	17.210385972398896	16.566217593022625	18.806373402659005	17.85592693842896	16.429309225004396	16.49429309372799	17.616118038508016	17.793920768856193	16.576381006638645	17.092398903051574	16.188009240604984	17.66441950595643	16.596189756144412	18.313405653230223	18.14514604171249	23.2110844377623	15.067543983246063	18.719201626389864	16.883096685757117	20.69693357687398	18.384185088199477	18.455792758568496	20.30708071002792	18.46682528022801	15.237844810068188	18.71940219105214	16.78583556930022	20.84873295737872
RA	P	18.823609808585147	20.82562962858353	17.89320671340196	14.496728971380707	18.430738383439422	17.85714270982429	18.406404332341253	20.227174057912237	17.665322036508787	18.540075050782274	19.148253129863274	18.736613330694578	15.638351060390951	19.859313352001458	18.47785311091394	19.432064718212064	15.783163951520091	18.395191026176068	19.123358597121214	17.545477348120837	17.441598763635074	16.887744201988255	19.397469918018697	17.412288663227702	16.849527275232532	16.399778587940446	15.914705562066581	19.464334352711028	16.441533925594058	16.88796379882021	18.49572232830873	17.044842330323878	16.589285394282893	18.46251824849039	17.651584304406978	22.126632640762534	15.498194760521416	18.415882030823735	16.34267604333086	18.948891901887652	17.012580894235846	18.536247215688128	19.667922331075403	18.38595505955303	14.101927133101563	18.76201861983785	17.292393535667358	20.16974398790155
RA	M	18.978520547761764	21.118132512880276	17.61389015959919	14.288353743492477	18.013562579176607	15.849185161159104	18.76839758012438	19.585564085245192	18.056055524395987	17.58856825081821	18.76396443909729	15.989039636962389	14.54282143993572	19.02177162445	18.260129333000425	16.446593003203812	18.554723738317303	18.332150216277064	18.58626072941088	15.888101083880214	16.839228397177465	16.502629827537522	20.39665494821024	16.96273788568052	16.468419312442027	16.67920516953017	18.030473166238387	22.9139324669702	17.499191893140832	16.870487618037323	16.775713150383517	15.750432174854067	14.816331827111044	18.376913893183666	17.586370695113963	22.35989858959641	15.197293495529133	17.254788740204532	16.30988208155093	19.077102562964996	19.032949711679198	19.023613593584564	19.11685157710453	18.757630907240095	13.661058978425535	16.723074277040862	16.978464686725964	19.303227789839617
RA	O	18.719001033841042	20.59814339290322	18.556708111229053	14.282225048890778	17.80132945017078	17.474688263662763	18.54385500693864	20.427059079839115	17.835470654815406	18.471913315623375	18.937385315357986	18.8344216688324	15.824287540349205	20.073132151699177	18.907506849792487	16.971184272404678	16.047038684227964	18.528522788544496	19.072425736986443	17.012908196776113	17.45651484825173	16.75798892435246	19.267806247314674	17.955207169766993	17.075667162250543	16.814407225091426	17.232289753490484	17.555622660434274	16.728133100306216	17.1728257906003	16.18102437980402	16.82922721901013	15.939188921332656	18.496268655893633	18.046601812270413	22.216645220265587	15.123151432773575	18.655991833358257	17.287982859512912	18.61086624434313	18.96482592674649	18.80155049236626	19.67114020097568	19.08443990386948	15.68753971614965	19.0096044907185	17.431595539138165	20.42429343121595
RA	P	18.315087632053423	20.820341037066616	18.441882395807596	14.291113082541333	18.12115911594838	16.575832823957498	18.554349022063438	20.26017528675159	17.387764926222445	18.27421433369941	19.180661916632488	18.777929494267994	14.561255771924902	20.038184898311957	18.537309415608448	19.366151430576966	15.814952064946086	18.388647990093048	18.96157969569485	17.56078062120302	17.44839059276995	17.033810123239448	19.464234626098406	17.85349231769189	16.56139898655287	17.667125405544713	17.375684317449508	19.37502670043043	16.405557002660075	16.844854512110153	16.16991422020662	17.260313139223232	16.791061114716953	18.61205496705677	18.152294746538846	21.915501585683096	15.091146091013867	18.622745366136296	16.346652250593383	18.290414899929274	19.18172977069418	18.560743310928473	19.40526198192059	18.733637678128723	14.102139753410698	18.679651904138197	17.762926995427673	20.112098382134896
RA	M	19.1345316064836	21.981756792635654	18.221473839882712	15.890478043048583	18.13886173477132	16.188414988625347	19.0824141571246	19.924786412964753	17.125151094405823	17.999537636551906	19.22317212735474	17.11349800701424	15.466650059591162	19.437256288258546	18.336035766087264	19.330684962768974	17.350719786724454	18.42304202661283	19.01476150988813	14.55009766720194	17.234817431117325	16.938936322539327	20.413487447158964	17.628986563241625	16.547333360712127	16.3968058427545	18.23892714397017	22.239696413502916	17.40049590266564	16.68343850355964	17.248872637686087	17.2872614668904	16.57398734983571	18.388732063230652	17.840458316297894	20.045802313751263	15.087771941449361	17.928622465391996	16.113685691046932	18.990591518062658	19.088767538742864	18.945295224550414	19.335447057803698	19.002452450739543	14.09607700231439	17.291404557007137	17.399077610477097	18.682329410693093
RA	O	18.44439213528831	20.919980595048962	18.878164696788225	15.90477572343763	17.652634938055225	19.16172238508992	18.535791747636708	20.26407601528221	17.793857282529054	18.520718420958055	18.77326801302672	18.955718008972408	16.04479964956413	20.51045899056193	18.776323787752748	17.341345077831548	15.617843515503676	18.276487941887197	18.9132458971206	17.678242501815483	17.45971977024261	16.696424240578878	18.39544208976059	17.660664477461278	16.82873153268301	16.513835522674686	17.500592945893835	18.999097152603476	17.114515063835277	16.823180047554363	18.753523634025527	16.80511406682408	17.051973597766562	18.0591754379151	18.189013741504198	22.330684962768974	15.089158993121691	18.66459311337904	17.09764124527088	19.249636623748557	18.36580980257611	18.624352825958184	20.070383038226456	18.955944990571506	16.022801250027626	18.616189848320673	17.42775477859726	20.030661748543285
RA	P	18.769818477425563	21.18652535678555	18.789087828156912	15.185572353167862	18.189737707383042	18.548227384543857	19.0048952548169	20.152393785122047	17.699613117975765	18.50668723667272	19.056928722393195	18.695778823024717	15.32758772865076	20.303963534562197	18.3398239122436	17.724140767602005	15.815733519161004	18.112021999893706	18.79137913412547	18.275033245478703	17.165652901186515	16.80158206705829	19.113803199352063	18.29068487373929	17.364356980388052	17.244233742882567	17.283649083054037	19.195564451395413	17.322720373356674	16.844143861935358	18.721740054213047	17.463955354903412	16.663585899399596	18.363330577280156	17.852517317838345	21.20699286496405	15.293399799686453	18.58552741044275	16.956398846663614	18.46295751623857	17.008556206464668	18.340345635435572	19.69487815291086	18.916252698812208	16.299064886779355	18.584426732620514	16.144164673494334	20.281952659418494
RA	M	16.990375399587524	20.267166156966113	16.693214125275098	16.10109340784999	18.110901262164337	15.357494108371922	18.726936560094053	19.424826487029527	17.56338994555492	18.178742647390372	18.99763708818252	15.82917765804065	14.469498353638654	19.34585567206174	17.74752688263778	21.509202834591505	18.100159262508914	17.736415144686863	18.877356036388512	14.550829835352184	16.786984262718537	14.342983767614877	18.85495358310407	18.5131030042325	16.267536771925126	17.458358548235417	15.852692611163786	21.48885611160248	17.06402696466567	17.174758770517197	16.52057264419888	16.284824100224625	14.816922572411652	18.220860077768194	17.051085255276305	21.5864623267975	16.323389069840566	16.61459648649483	15.893944258885835	15.34173535298074	16.982751104663883	18.478169214123113	17.3981856021015	18.250030034491758	13.628067939837976	16.40595580803207	16.153314518461716	18.383468053417506
RA	O	18.018243653780182	21.25724280344443	19.309702822985958	14.829524549078345	17.086385058507254	19.406653452272955	18.440625886919886	19.79398425238972	17.87963110892513	18.147085649588444	18.310923367851505	18.886286017332434	14.555358646925976	20.4025999135957	18.701577212647397	18.053034949275396	15.803926252033396	18.12115911594838	18.934537464195508	17.83651887863308	17.503623900578553	16.4707541863878	18.097744107560388	17.1249492341787	17.51198423220083	17.384311586763697	17.844632215685614	18.075980462416286	17.369222447670367	17.149802123775	17.498958252009782	16.67286727643379	17.281930026955443	17.50424484858013	17.05632018566526	22.27295662676907	15.095931799128678	18.685652213006453	16.867375276565458	19.91797222281631	18.515915388806544	18.216745858195306	19.64175895435472	18.047134565245777	15.985352774774729	18.553074258307063	17.759225027594947	19.541682742419482
RA	P	18.234490018926184	21.194182127727807	18.67748566914678	14.827690036707676	17.760330117684134	18.293292019249296	18.929576275168383	20.3101911648514	17.491853096329674	18.326938525960365	19.025642453562234	19.82280108813227	15.519513402326607	20.369435470194325	18.50004825371152	20.46533123987126	15.8122472247403	18.420453716266827	18.730987491315254	18.307236392143214	17.032734528586715	16.70711643345008	19.0217174132695	18.774909286184368	16.944437549570697	17.816658700382433	17.35844516537388	19.18371775570581	17.277123910617306	16.866386360621096	18.53343620258085	17.090525977081736	16.912164252172456	18.256724687065766	17.761499291163815	21.118322653907356	15.630921195702953	18.65815568437075	16.823516517819755	18.623281385106196	19.101929519394368	17.79804139904002	19.475519708335217	18.550671643059683	15.880037848990929	18.564953277881518	17.817283487123344	19.45895924568378
RA	M	19.045455726751314	21.755154904032988	17.64554585817894	14.293910991330819	18.335119893813616	16.220302744457967	18.610758130057867	19.831687638150648	18.608666326472274	17.853735964733367	18.650427722996284	17.319725035727792	14.293937878864547	18.790870269417265	18.669618662440612	16.380209095121668	18.52955256311412	18.309725023929904	18.672522026703547	15.564328148223051	16.68484126771492	14.364613467106713	20.882634094576364	17.49926976511024	16.788004556283614	16.61381823522592	17.78423864296674	21.98495798886881	17.37228694147496	17.09156832798749	19.197245494496343	15.751088359807493	16.786346212625926	18.30447610453879	17.345076000780388	21.20502478064448	15.595956743943162	17.515992363331886	16.337945012409016	15.382735324267538	18.843865860083707	19.052451302572827	18.75280529047231	18.85699079441765	14.083301282968833	16.981032058361023	16.149520165097435	19.158348349622067
RA	O	18.45306159787587	21.074504746472947	18.69611855246652	15.108687796154612	17.043561357950363	19.615525471131456	18.096200402622053	20.22057671485497	17.9495189747198	18.575073852993043	18.571634151857065	18.939711201283703	16.043155479472265	20.555341807435582	18.853248629495564	18.056584798391537	15.773405401771626	18.504167244694205	19.167638649621246	17.505330864900497	17.565548387734605	16.475290119126637	18.60320615450134	17.265450228792265	17.421768993888083	17.655293124006704	18.321796006164867	18.938448222316847	16.48093216681193	17.087000576791308	17.49083521153363	16.637077657143664	17.460199895059585	18.046548526150964	18.169964136519173	21.01889562112165	15.08562758361953	18.30246935717599	17.14976696277492	18.008209750031796	18.758672164955154	18.522673474388952	19.64279914121781	18.72320763148389	15.992717101244756	19.078093460801618	17.268925722520354	19.531876388163212
RA	P	18.386965497653733	20.72150643830437	18.29275299624998	14.267651213910659	17.33324272018443	19.325907096783375	17.86163217656852	20.48502737902327	17.8920802794432	18.54211745706424	19.584133076656162	20.080177339529396	14.541306791889403	20.483650479977282	18.41224730807897	16.450969569006045	15.561448932058648	18.86704340405754	19.474074270802436	18.23224290285509	17.195948862546338	16.303745079840592	20.315176102958027	17.656061685685522	17.98604200103041	17.968711786725155	18.80467303944827	20.59176703116203	15.973314752141428	17.205809826216637	19.26187454734605	15.75444073515548	16.564908634744974	18.767718930935438	17.05063445553281	20.843605206417283	15.796369208330901	18.36213218332419	16.336599210427835	15.414751291760199	18.480498338800572	19.34151882324524	18.890270215394033	18.50819712173036	17.276487941887197	18.884200336406142	17.639623340652527	16.924394996717933
RA	M	19.27038658718883	21.609279755584854	16.69378079948635	14.249649622418229	17.21456577263605	15.29732202497602	18.21892265435338	19.516531070045332	16.981589578575438	17.735820423260005	18.575480157524826	16.085119709322345	14.521308911944296	19.08944013591589	18.255526550124536	16.388299360740557	18.51001462962796	18.004319235571113	18.260680681430404	14.475780510117188	17.087628582538464	16.196141029718234	20.14507138930809	18.042065451241577	16.480364976421665	17.073262931288706	15.897193917182067	21.827724145209203	15.975894912185488	16.554210617314652	18.24102418640668	15.74620424553631	14.097121724986986	17.836888658217546	17.623567180479732	21.453975907439695	15.088947222100648	16.60085582793692	16.13625218749573	15.385703931843112	17.01027383302881	19.14939485603305	17.335574791177834	18.411461334932927	14.085341559610267	16.30008438976722	15.932747055781302	18.79096569522283
RA	O	18.342908033791574	20.990162146596532	18.736183893262954	15.55494852136186	16.460871801479037	18.76480681310364	18.407608013703015	19.909749552281315	18.235191525516125	18.07263508111231	18.145444612707117	19.985652962166554	15.843430388752969	20.397908557303648	18.636440533780526	16.44175738755579	15.488997135798545	18.148476582178276	18.891605728214582	17.89717187096884	17.639270041999875	16.451307717640713	18.216698500044043	17.441274544286355	17.121917936577525	17.338562301724124	17.222417579722013	17.85099256020747	17.210100544553292	17.018387623758567	18.969555155700764	16.509929605851017	17.070749889502068	17.455873008605554	18.24808507715419	21.830666841428258	15.428360172704291	18.588495052865895	16.84757124403261	18.677692117434603	18.799180418825316	18.637466871843063	19.781183592540387	18.003605750097055	15.516715723193014	18.496541742123306	16.150237901385086	19.10679294364041
RA	P	18.058699954788285	21.250030034491758	18.70930598469884	14.296976556981374	17.337517375284754	17.552999237114623	18.708295835490166	20.181802550150927	17.37966603799109	18.138511802674934	18.77918070589661	19.25950881405237	14.483015875585792	19.27850844401748	18.31389274353272	16.401774206106445	16.134606806252926	18.374114025429478	18.450083565826603	16.900300786248167	17.046868213349722	16.748323902416082	18.876037247461365	18.772237240425298	17.121412100507378	18.021608984796945	15.924046981991632	19.443016367208784	16.783151722500733	17.1631583710078	18.88205191426421	17.10031328415005	16.21663219602046	18.099080650362666	17.97974894364446	21.927233979060283	15.496978572599476	18.85224298036579	16.53019294096589	18.578873867700384	19.049290205205807	18.55284918302526	19.310346511695215	18.203233280301408	14.078269553501574	18.9018921566926	17.78481374010061	19.57883702242856
H	M	19.115251981942798	21.54585437544322	17.080984034047532	14.26443716356076	18.721673310670628	16.901126160410374	19.118981615517168	19.6223879094841	18.235705746977096	19.313937016315652	18.91945694134121	17.42209762601727	14.517381068263532	19.702541349240782	18.61248698713563	16.406655200767897	17.38851674806683	18.335904962783225	18.737966873583453	17.33673318348722	17.29822370168296	16.133282717375096	20.580494128777296	17.23565900714456	16.63863388631636	16.947751070703035	15.853948537384303	21.745216385234656	17.14976696277492	16.460137264797453	18.639270041999875	17.046974760009117	16.364339879652068	18.466387188727186	18.22689193255297	20.019855129338445	15.075492242451714	17.168887534898726	16.021962537331838	18.233600953955477	18.27134447633854	18.990536122472932	20.172066086397436	18.693092144308295	16.578195764017806	16.08878823871691	17.39891066086852	19.078093460801618
H	O	18.81687740652109	20.815189385609845	18.48487008562572	15.622509454683335	17.049423163912792	17.470086867825255	18.555173269388934	19.75077894125297	17.510748717451325	17.846898245337183	18.747143998186747	19.476825296894223	16.401779506003574	19.27129887698835	18.881514308454413	18.915144122704568	15.590295973160975	18.191762881235558	19.141034412261686	16.43853197776158	17.7843025539704	16.49244783496136	18.961155735234282	17.40980525366184	17.65920154506529	16.854405782006125	17.840704174349085	19.338214076996177	16.60063888723425	16.805276607595886	18.944809271332588	16.85050429722256	16.148277959607455	17.44887450211289	18.24938200667759	21.83587924437703	15.010142605338967	18.51668494930961	17.25865803956841	18.72736875854482	18.741460402825957	18.73194874664808	19.111028662579542	18.453342985616523	15.276960402575144	18.355006901017983	16.13826566104672	18.791633499188215
H	P	18.328780096636137	20.64147674046444	18.123434381523797	15.26110323924436	17.728930242811565	18.980669554652298	18.59830698540893	20.054969905296087	17.510748717451325	18.248131416147267	19.139311522784595	19.931049105600373	16.082253014129407	20.386060346547488	18.42078264810612	19.154076401647515	15.605582022332372	18.1479303042953	19.188168655222494	18.348667648832684	17.626849764469036	16.567881824130527	19.344534314379914	17.35818757958997	18.384733168555915	18.164916744634446	17.75329510896285	19.953048296734625	16.9583261437712	16.901637543658055	18.734233299842636	17.73628300555498	16.988374033702193	17.688728395879156	17.831393846455214	21.070514067248016	15.083541306759901	18.596924954155874	16.348330500866858	17.711492217941714	18.73426638272879	17.644842070155377	19.57254110564254	18.62588717152057	16.281748954468117	18.365510811700137	16.056918247511206	19.42732512192042
H	M	19.03673705526359	21.488610984587893	17.763510649285365	15.532964631698826	18.695439013563732	16.87375649599606	18.960024564531132	19.860420184191707	18.545703576337733	18.707622009532287	19.37366809050061	17.46570987645186	14.364649956569986	19.511714053747554	18.56480446205376	19.633144239919528	18.23144620918398	18.08244014624471	18.67203853823529	16.387411549273722	17.153037370244384	16.545929769085465	20.442327990876343	17.39196515930713	16.567336386209437	17.311411296815855	18.29185417680723	22.207767434356416	17.726204852240123	16.9316190091108	16.18691691201209	17.46307729332488	16.922654082978397	18.675557392515028	17.94392269973205	20.927740352835695	15.049711336624657	17.9801953738622	16.245631488319972	18.174262526873793	18.360889939265615	18.410840527211793	19.43717499592512	19.016911638253482	14.426466439935064	16.482634666648003	16.13165754202837	19.137886712741977
H	O	18.609496197718766	20.953829840938802	18.57857907917445	15.46352437327118	17.151056190255904	16.68920632424709	18.34012827370059	20.254996287385108	17.24655505479269	17.90870925458378	19.010779401755077	19.496795275916433	16.132218553419296	18.54128571461721	18.81180740701662	17.99197571696846	15.552071537979257	18.42591249123047	19.04142387324069	14.574770896971778	17.772108342052114	16.63495281748288	19.371691577263935	17.94540954269951	16.559267022104464	17.61970415778151	17.475717600746112	19.412826172312705	16.994021897149047	17.217219354225318	18.576698385008562	17.043240937062674	14.818000119204921	17.796964831788824	18.463755842375143	21.728747603219535	15.08899255837239	18.525926020782865	17.39456317599967	18.875977273856947	18.925728276006815	18.580015604641826	19.128553232853392	18.395274718892235	14.055793947714143	18.462198697009846	17.140709967162767	19.844877363526628
H	P	18.756686617854125	21.211099295054165	18.57466743400195	15.127147988223339	18.448108237344666	17.153235338689413	18.81843862977198	20.096354847467513	17.20304205556246	18.42660874298477	18.854679708555572	19.45527102449141	15.503763637182583	19.66231719874039	18.625922834566808	19.40434744987344	15.809602085215186	18.38004669073565	18.844111138170096	17.490521871674463	17.297238712944093	16.259357091040236	19.19036485074553	17.640823909324258	17.40016231227375	17.49083521153363	16.416945931816475	19.10817219330654	17.105847140360297	16.828613745051687	18.51718494359706	17.46921253125406	16.620849835857115	18.233366898399083	17.984373952468026	21.947315891172455	15.09107947367358	18.70103566044851	16.814907856671322	18.69060506152341	18.885154164694608	18.380892226314955	19.936321624723995	18.681677655209693	15.530497782923007	18.497516628325908	16.13748900835192	19.93301054349808
H	M	19.283852519906493	21.677666313014175	17.562570380606612	14.297271249193432	18.91499819399088	17.146290228456845	19.039925747414593	19.936609186024704	16.90187899488799	19.159999411263883	19.000473218636426	17.435833010673413	14.523776708186979	19.540699426190862	18.801992475182367	16.447454648301118	18.66629336147442	18.129936992426693	18.228208045801804	17.181171672850343	17.12292907696156	16.264882379239577	20.74015955746415	17.38051179662763	18.1728962458698	17.01933010239007	17.783727252987212	21.853233397616506	16.27129887698835	16.78604242582272	19.062683881520517	17.110340566644364	16.69438509530528	18.259347895193322	17.8607232777538	21.055896704326376	14.94759074535878	17.676384112392988	16.24292442333574	18.538143452969727	16.966123442075947	19.037005283993196	19.77871563854504	18.66108218581942	16.21737084013979	15.542518034583058	17.39330665534464	19.363116651355462
H	O	18.339475991935423	20.90822548046393	19.00033567108125	15.35799865411455	16.586473322208434	17.56003423231944	18.235518778560714	19.74914271297695	17.247760662520843	18.013126357224266	18.62156542291652	19.038854704276396	16.59933174295629	19.493163543844783	18.95617193646483	17.302335474719083	15.511932805910622	18.196861428728308	19.18659789472767	16.78583556930022	17.79518990906638	16.786984262718537	18.860298928935215	17.2171246674507	16.69275170136812	17.126563325715097	18.21181226519019	17.75811909036878	16.398526603435393	17.18626809325572	18.874206929994187	16.912515144802395	16.160285074920544	17.2861787011575	18.16555476868021	22.42657291469858	15.327166657493919	18.45249865769279	16.64394330965326	19.734216758115064	18.46179915809985	18.461839116970378	19.321575831415732	17.82842164222088	14.988862172783449	18.545552761468173	17.25847402234356	19.41346678690734
H	P	18.078171660599683	21.081413219844695	17.83553233612715	14.261994166661346	15.9506697991201	15.794042168864337	19.082362177479812	20.07978684147832	17.502148077057555	17.928622465391996	18.739022415650073	19.702169302692013	15.913006251150234	19.392573179257646	18.409349497840363	16.057501980677117	15.815400628902713	18.531457614283433	18.694589139579843	14.92016673723887	16.68387030796668	16.909471236259183	19.698545289861055	16.881544180700086	16.55092574279634	16.99854635847588	17.261048130026058	19.460579880586327	15.97042850412104	17.193473366256775	16.18255579288613	17.375599480482567	14.820827151803186	17.2905048968128	18.16555476868021	22.541678016540594	14.8990510516661	18.44257098473609	16.842915013427746	19.896492058499096	18.74027486961601	18.653509882008834	19.421193707470355	18.14604156938922	14.082343921175474	18.589336605177774	16.129966432382574	19.43024835143577
H	M	18.41748995001839	21.701721028286368	16.693840836111466	14.288356042217172	18.535184233135304	17.008975656938883	19.292820385139493	19.64895436801443	18.976648024610896	19.273007867025534	19.102749771380797	16.961155735234282	14.50070086918132	19.959571847796926	18.0731059943586	20.56625476199404	18.559025994405413	18.263480116008274	18.75433949959095	17.547738035510903	16.682535963073992	16.592836582455014	19.858630634878114	17.43640249021312	17.466108333946284	18.063658399663527	15.903395582475632	22.208839228979816	15.980726166742345	16.753512770043482	18.343385266130863	17.19758146819203	16.783919045472935	18.450123850504887	17.76765428102658	21.405822885156816	15.085586519118094	17.322808377446183	16.122939348490064	19.733869338016273	19.746471676819304	18.64050620895062	20.386691907205854	18.928101939604396	15.890169259729879	14.658434654697617	16.098289246689255	19.16140255978517
H	O	18.92317657771733	20.801518916983174	19.066998368711094	15.376227155935187	17.25930191507951	16.81540831458663	19.050433249841735	19.96845867986444	17.96296376559971	17.721606564040304	18.789692831879886	18.600885659338662	16.75211926507906	19.161328743875774	19.24901157433845	16.44504773076882	15.579752689274773	18.048093025114795	18.64818200972228	14.560463673089375	18.07404735996642	16.943522133904903	19.448430924748564	17.769657082282716	17.445160375823747	16.779052426428166	16.96994855923201	17.940543015138164	15.977483091813983	16.82985682582224	19.103876856926643	16.83083702438136	15.918001349635423	17.619417596048343	18.68770373021363	22.535734804018425	14.865278476355924	18.931943621280162	17.35887437283871	19.44812840742206	19.12568084316128	18.944523340017064	19.59204088260533	18.15065962757037	15.280408311258538	18.843773870049294	17.560556745080873	19.854588405484613
H	P	18.986847533675224	21.561181645726723	18.406777996109206	14.296065000174808	17.541020968701844	17.345769062724127	18.364271474681054	20.72741861926614	17.860480807998456	18.025777609501446	19.92716162543852	20.144075654618653	16.17872319868769	19.093133825721207	19.106486264563763	16.393989143828108	15.695197280479988	18.70150952973866	18.86861158377519	14.539875216682418	16.693861041130003	17.09383017558508	20.134832382045253	18.01818930986678	17.967023568284407	17.75133483640134	15.881703167030551	19.763964439097286	16.937787588470442	16.835424850043054	17.667818409228364	17.606896746491383	14.808642992431906	18.056478959125048	18.225762879083494	20.029199903181013	15.040517197015587	18.965643389594746	16.70103566044851	15.402815906176212	19.370819350435582	18.790615769740153	18.633215207258853	18.492087890868543	14.10128012274696	18.824138342337328	16.147025077209022	18.856170174685115
H	M	17.005471044169507	21.785404573362097	17.201607061537228	14.253661249431492	17.61460920618549	15.53733132981107	19.022367813028456	19.658364917172968	16.904496783716393	18.328298007671044	19.04795994376009	16.186230331574553	14.263380206987824	19.889438605259944	18.419013757028722	16.346527236446736	17.637148431263274	17.714044234786005	18.263250858425298	14.524387770166683	16.67048327192188	16.423230832569065	20.26109405452083	16.81195897825386	15.903170794341044	18.116445498700358	15.90381153090656	22.191172499131156	17.241815609834298	17.097507651128947	16.167411279919715	15.74198434516277	14.719052384579498	18.050061195193578	17.75505707983001	20.021507336807957	15.062551070246776	17.421440286882586	15.858137515149417	18.041370395526258	16.978582065729405	18.854192692059307	18.82814268388101	18.585784114483445	13.206692381901288	14.577513458495718	16.12089272131361	16.910914605107337
H	O	18.827119374907344	20.95183962230791	18.871141201878658	15.447470717605748	17.108504038055763	16.8107724413447	18.577989321356984	19.933442854855524	17.838674591307363	17.790488503063916	18.25169505636323	19.147855795827642	16.39473062943157	18.978017720556828	18.82925819375149	19.172871836231778	15.46814848345407	18.34203993397545	19.009549820399762	15.335774147618709	17.47974869210099	16.726005231128596	18.76655478909005	17.34438260573387	17.240139140263075	17.51051694059471	17.777961590176535	18.09851534105096	16.354697054925754	17.212016180782108	19.00154563973573	16.66136059088414	16.13645048062646	17.675970811671803	18.10993265117098	22.089032734687365	15.091102660428364	18.64642511067802	17.06191960957159	19.230531812589035	18.568074869523226	18.46307729332488	19.301665876006215	17.883991602379627	14.098609667089969	18.80019212646908	17.582700647240895	19.060073145368715
H	P	18.11466756053653	21.068678577126526	18.561414748285095	14.279513756626276	16.811274335606463	16.1373113907009	18.74415715279858	20.408209477993694	17.206575616824043	17.57614477276285	19.183330071239762	19.9636694124912	15.89225819591816	19.413879935735572	18.64022374987316	16.443741279620873	15.778102282872899	18.481129318245184	18.844019163774426	15.695935108504049	17.34247404917774	17.072006957581213	19.173872292886863	18.17479892631381	17.508970809227257	17.69513311660128	15.888685083045981	18.864476357222575	17.487463236265285	17.096494673746278	18.914034694104842	16.89308818281479	14.800305979889353	17.54381725635863	18.068389930530927	22.197425490134957	15.03588888982053	18.83725834304747	16.793095228611755	18.42934952690229	19.497048765162315	18.786824776648345	19.415675757673032	18.128477716873324	14.075850428408035	18.426936274637438	16.10198999145595	19.539033824237382
H	M	19.022178143385567	21.753727643675724	16.690037407378636	13.982341598860566	17.005799963509965	15.671221714545894	18.24576622774008	19.671623990545772	16.876518980870518	17.413611402455896	18.304074978310343	16.05430754127872	14.538252074842953	19.608594141190515	17.93985465168611	16.259118308323977	18.175627515187582	18.292348596796487	18.140310549928518	17.09403643693948	16.664611150334068	16.166829970907145	20.51960554119478	17.758379387174337	16.24503344591737	16.389089336185098	15.23448659767252	22.86900712909566	15.979079609562952	16.808378162237073	18.30643556223595	15.449408940669016	14.40988077165161	18.22900652918385	17.847143008461305	20.038945228736573	15.089870556020623	17.049423163912792	15.94044441200187	18.68961585115741	19.94692340361764	18.8891712001668	18.254188991685858	18.315972097054235	13.641006665092362	16.50661751150621	16.14866757470115	18.620384513861502
H	O	18.402329272303515	21.536825832263176	19.03434762000096	15.032648446362225	17.173384351920703	17.718733533716808	19.233226446836525	20.055896704326376	17.914443530222236	18.007826644045736	18.395065477997743	18.662577981744903	14.62775221236341	19.922160441911757	18.95614357018044	18.97485707330696	15.626374300180828	18.392887571814928	18.93393265117355	17.218165880332545	17.564209045189806	16.726537492725075	18.60117592543106	17.2110517511816	16.570937816825122	17.15115531389749	15.91383503619341	18.496697768191794	15.980875914084567	16.825315648482004	18.076659046126593	16.502956083262315	16.55337430407134	17.72992605195831	18.054572523378994	21.08427120023993	15.016928941764695	18.721039092967956	17.278667239946444	18.725472773089376	19.01674844976365	18.858509229114393	18.763218851871752	18.097949810140175	15.527354821428446	18.76978619984139	17.614824850296536	19.17560315171787
H	P	18.359217646896813	21.37437939746019	18.69060506152341	14.215024606680824	17.780142438510644	17.84916072133493	18.74415715279858	20.432676461701465	16.915902714164663	18.064763812318493	19.297753677308346	19.686729623277973	14.539649085459931	19.55852161109484	18.785420538470916	16.42092032168159	15.810767273938064	18.452900780236543	18.60526970781562	17.585197295260024	17.227503134450025	17.024641905888785	19.67257381943049	17.33577414761871	17.47254806019321	18.015469500900306	17.44629177463663	18.918438181371286	16.95071535743131	17.127296493733045	17.258934021403952	17.59921549501772	17.054625513959188	17.71276879065404	18.16526033110494	22.953581213704627	15.075519457736172	19.009276437726147	16.39332341615394	17.234349676666223	19.667662512420556	18.920707576692408	18.674661244385224	18.3704149688797	16.057124457905353	18.13184691507025	18.141708026725844	19.500651293575046
[truncated: 1,387 more columns]
