# Supplementary material for: Proteomic Changes of Osteoclast Differentiation in Rheumatoid and Psoriatic Arthritis Reveal Functional Differences
Source: Front Immunol. 2022 Jul 4;13:892970. doi: 10.3389/fimmu.2022.892970 (PMC9289121; doi:10.3389/fimmu.2022.892970)
Supplement: Supplementary Table 3 — GSE data. Table with data from Figure 3C and D. [file Table_3.csv]

Figure 3C – protein localizations, analyzed with GSE using GO: Cellular Compartments terms
Name	Ost - Mono	Preo - Mono	Ost - Preo	adjusted p
LYSOSOMAL LUMEN	0.60455	0.61513	0.57865	0.034288
BASOLATERAL PLASMA MEMBRANE	0.60345	0.64535	0.38047	0.034288
BASAL PART OF CELL	0.59102	0.6298	0.35646	0.034039
CYTOSOLIC LARGE RIBOSOMAL SUBUNIT	0.58684	0.71933	0.1199	0.034039
LARGE RIBOSOMAL SUBUNIT	0.57578	0.68813	0.10854	0.033865
RIBOSOMAL SUBUNIT	0.52051	0.60595	-0.25502	0.022098
CYTOSOLIC RIBOSOME	0.52018	0.66218	-0.2995	0.022098
RIBOSOME	0.49567	0.57864	-0.25968	0.022098
VACUOLE	-0.31765	-0.29488	-0.27809	0.023763
VESICLE MEMBRANE	-0.3282	-0.31235	-0.23845	0.0168
CELL SURFACE	-0.35421	-0.35085	-0.28316	0.027254
SECRETORY GRANULE MEMBRANE	-0.3985	-0.39407	-0.244	0.0073052
TERTIARY GRANULE	-0.42371	-0.43459	-0.24126	0.027254
SECRETORY VESICLE	-0.44777	-0.44483	-0.25918	0.0060831
EXTERNAL ENCAPSULATING STRUCTURE	-0.45907	-0.46834	-0.32187	0.015701
SECRETORY GRANULE	-0.46619	-0.46573	-0.2748	0.0060831
VACUOLAR LUMEN	-0.47046	-0.43187	-0.40511	0.013178
CHROMOSOME	-0.48545	-0.37364	-0.4461	0.0055287
SPECIFIC GRANULE MEMBRANE	-0.48783	-0.49284	-0.29052	0.027404
COLLAGEN CONTAINING EXTRACELLULAR MATRIX	-0.49329	-0.49251	-0.3642	0.011163
AZUROPHIL GRANULE	-0.55843	-0.54758	-0.42034	0.0055287
SPECIFIC GRANULE	-0.56983	-0.59596	0.29581	0.0055287
VESICLE LUMEN	-0.57076	-0.58029	-0.36651	0.0055287
PLATELET ALPHA GRANULE	-0.65129	-0.68089	0.28554	0.0064494
AZUROPHIL GRANULE LUMEN	-0.66936	-0.63525	-0.55387	0.0055287
CHROMATIN	-0.67673	-0.57653	-0.51992	0.0055287
PLATELET ALPHA GRANULE LUMEN	-0.70072	-0.71522	-0.36013	0.014861
SPECIFIC GRANULE LUMEN	-0.71718	-0.77984	0.38339	0.0055287
MHC PROTEIN COMPLEX	-0.77631	-0.78065	-0.46815	0.029045
NUCLEAR CHROMOSOME	-0.79842	-0.73229	-0.75457	0.013274
PROTEIN DNA COMPLEX	-0.80299	-0.72175	-0.65984	0.0055287
DNA PACKAGING COMPLEX	-0.85862	-0.82	-0.65787	0.0055287
Figure 3D - protein functions, analyzed with protein GSE using GO: Biological Process terms
Name	Ost - Mono	Preo - Mono	Ost - Preo	adjusted p
OSTEOCLAST DIFFERENTIATION	0.72644	0.67968	0.58054	0.053692
MONOSACCHARIDE METABOLIC PROCESS	0.55386	0.36259	0.64903	0.053692
NUCLEAR TRANSCRIBED MRNA CATABOLIC PROCESS	0.51278	0.64783	-0.31881	0.053692
ESTABLISHMENT OF PROTEIN LOCALIZATION TO ENDOPLASMIC RETICULUM	0.50985	0.64385	-0.33023	0.053692
NUCLEAR TRANSCRIBED MRNA CATABOLIC PROCESS NONSENSE MEDIATED DECAY	0.5097	0.64512	-0.31382	0.053692
TRANSLATIONAL INITIATION	0.50722	0.65412	-0.34779	0.053692
COTRANSLATIONAL PROTEIN TARGETING TO MEMBRANE	0.50054	0.64522	-0.34131	0.053692
PROTEIN LOCALIZATION TO ENDOPLASMIC RETICULUM	0.50051	0.64218	-0.34491	0.053692
CARBOHYDRATE METABOLIC PROCESS	0.49077	0.27938	0.56702	0.053692
VIRAL GENE EXPRESSION	0.48102	0.63222	-0.33613	0.053692
CARBOHYDRATE DERIVATIVE METABOLIC PROCESS	0.43683	0.31153	0.43316	0.053692
CELLULAR MACROMOLECULE CATABOLIC PROCESS	0.41355	0.52724	-0.23839	0.053692
MACROMOLECULE CATABOLIC PROCESS	0.4064	0.49763	-0.19817	0.053692
ORGANONITROGEN COMPOUND BIOSYNTHETIC PROCESS	0.36337	0.42088	0.15873	0.053692
SMALL MOLECULE METABOLIC PROCESS	0.35988	0.2389	0.45234	0.053692
LOCOMOTION	-0.34042	-0.28791	-0.30679	0.014159
REGULATION OF RESPONSE TO STRESS	-0.34334	-0.29158	-0.31594	0.045631
POSITIVE REGULATION OF MULTICELLULAR ORGANISMAL PROCESS	-0.35645	-0.33777	-0.27684	0.0091896
CELL MIGRATION	-0.37018	-0.31736	-0.34139	0.0091896
INFLAMMATORY RESPONSE	-0.39489	-0.33837	-0.38101	0.047413
CYTOKINE PRODUCTION	-0.39503	-0.33784	-0.41448	0.025516
CELL CELL ADHESION	-0.40057	-0.39742	-0.2717	0.016994
POSITIVE REGULATION OF IMMUNE RESPONSE	-0.40157	-0.33789	-0.43935	0.028451
BIOLOGICAL ADHESION	-0.40754	-0.39495	-0.27502	0.0091896
REGULATION OF RESPONSE TO EXTERNAL STIMULUS	-0.40851	-0.36672	-0.35299	0.0091896
REGULATION OF IMMUNE RESPONSE	-0.41067	-0.33633	-0.45157	0.0091896
REGULATION OF IMMUNE SYSTEM PROCESS	-0.41435	-0.36616	-0.39268	0.0091896
REGULATION OF DEFENSE RESPONSE	-0.42937	-0.36979	-0.44269	0.037074
REGULATION OF VESICLE MEDIATED TRANSPORT	-0.43175	-0.38284	-0.31142	0.01206
POSITIVE REGULATION OF IMMUNE SYSTEM PROCESS	-0.4336	-0.38574	-0.40999	0.0091896
LEUKOCYTE MEDIATED IMMUNITY	-0.43854	-0.41571	-0.31684	0.0093735
POSITIVE REGULATION OF CYTOKINE PRODUCTION	-0.44081	-0.36233	-0.5092	0.049928
MYELOID LEUKOCYTE MEDIATED IMMUNITY	-0.44886	-0.43126	-0.31198	0.0093735
CELL ACTIVATION INVOLVED IN IMMUNE RESPONSE	-0.44916	-0.42472	-0.32366	0.0093735
RESPONSE TO LIPID	-0.4512	-0.37939	-0.45056	0.016307
LEUKOCYTE MIGRATION	-0.45745	-0.39956	-0.39363	0.011987
MYELOID LEUKOCYTE ACTIVATION	-0.45788	-0.43734	-0.33958	0.0093735
RESPONSE TO WOUNDING	-0.46654	-0.47413	-0.22028	0.0091896
INNATE IMMUNE RESPONSE	-0.47178	-0.44194	-0.41991	0.0091896
DEFENSE RESPONSE	-0.47759	-0.41991	-0.45086	0.0091896
REGULATION OF BODY FLUID LEVELS	-0.49315	-0.51272	0.23362	0.0091896
CELL SUBSTRATE ADHESION	-0.4938	-0.49007	-0.27028	0.0091896
CHROMOSOME ORGANIZATION	-0.50079	-0.37195	-0.47167	0.0091896
RESPONSE TO BIOTIC STIMULUS	-0.5019	-0.44952	-0.4372	0.0091896
EXTERNAL ENCAPSULATING STRUCTURE ORGANIZATION	-0.50393	-0.50683	-0.34033	0.035877
PHAGOCYTOSIS	-0.5077	-0.465	-0.37503	0.0091896
RESPONSE TO VIRUS	-0.50771	-0.38489	-0.58523	0.035877
WOUND HEALING	-0.50887	-0.51915	-0.23644	0.0091896
PATTERN RECOGNITION RECEPTOR SIGNALING PATHWAY	-0.50933	-0.52134	-0.31491	0.04883
COAGULATION	-0.53369	-0.56142	0.22167	0.0091896
RESPONSE TO MOLECULE OF BACTERIAL ORIGIN	-0.53869	-0.47108	-0.56401	0.025951
CELL MATRIX ADHESION	-0.54113	-0.52617	-0.29225	0.035877
DEFENSE RESPONSE TO OTHER ORGANISM	-0.55548	-0.50537	-0.49771	0.0091896
PLATELET ACTIVATION	-0.55848	-0.61968	0.29588	0.022852
PLATELET DEGRANULATION	-0.57357	-0.63965	0.2533	0.0091896
REGULATION OF PHAGOCYTOSIS	-0.60597	-0.50934	-0.54964	0.010669
RESPONSE TO BACTERIUM	-0.61814	-0.56933	-0.52724	0.0091896
CHROMATIN ORGANIZATION	-0.62051	-0.52285	-0.53663	0.0091896
DEFENSE RESPONSE TO VIRUS	-0.63138	-0.54109	-0.6412	0.0091896
GENE SILENCING	-0.63515	-0.53418	-0.56817	0.03971
LEUKOCYTE MEDIATED CYTOTOXICITY	-0.64502	-0.59327	-0.62079	0.010669
DNA PACKAGING	-0.65733	-0.60546	-0.56893	0.022649
CHROMATIN ASSEMBLY OR DISASSEMBLY	-0.67114	-0.59911	-0.59371	0.025516
DNA CONFORMATION CHANGE	-0.67531	-0.59723	-0.57986	0.0091896
CELL KILLING	-0.68002	-0.63455	-0.61876	0.0091896
BIOLOGICAL PROCESS INVOLVED IN INTERACTION WITH SYMBIONT	-0.70299	-0.70622	-0.54722	0.0091896
NUCLEOSOME ORGANIZATION	-0.70366	-0.62154	-0.62321	0.010669
POSITIVE REGULATION OF PHAGOCYTOSIS	-0.70373	-0.58068	-0.59292	0.010669
REGULATION OF GENE EXPRESSION EPIGENETIC	-0.71468	-0.70227	-0.58713	0.028451
NUCLEOSOME ASSEMBLY	-0.74093	-0.66306	-0.5989	0.0091896
CELLULAR EXTRAVASATION	-0.74246	-0.70179	-0.58123	0.0091896
POSITIVE REGULATION OF EXOCYTOSIS	-0.74473	-0.68353	-0.44674	0.0091896
CHROMATIN ORGANIZATION INVOLVED IN REGULATION OF TRANSCRIPTION	-0.76774	-0.76364	-0.67477	0.036366
REGULATION OF GENE SILENCING	-0.773	-0.67111	-0.64266	0.022444
HUMORAL IMMUNE RESPONSE	-0.78421	-0.75176	-0.65275	0.0091896
NEGATIVE REGULATION OF GENE EXPRESSION EPIGENETIC	-0.78958	-0.77078	-0.65187	0.035162
POSITIVE REGULATION OF REGULATED SECRETORY PATHWAY	-0.79656	-0.71741	-0.62495	0.010669
T CELL MEDIATED CYTOTOXICITY	-0.79826	-0.75816	-0.64661	0.036366
PROTEIN ACTIVATION CASCADE	-0.81561	-0.84806	0.50658	0.014278
DEFENSE RESPONSE TO BACTERIUM	-0.83527	-0.7714	-0.74325	0.0091896
DEFENSE RESPONSE TO GRAM POSITIVE BACTERIUM	-0.88199	-0.82407	-0.77507	0.0091896
KILLING OF CELLS OF OTHER ORGANISM	-0.88946	-0.87809	-0.82385	0.0091896
ANTIMICROBIAL HUMORAL RESPONSE	-0.8896	-0.86762	-0.7369	0.0091896
RESPONSE TO FUNGUS	-0.89518	-0.92173	-0.82838	0.0091896
ANTIMICROBIAL HUMORAL IMMUNE RESPONSE MEDIATED BY ANTIMICROBIAL PEPTIDE	-0.90531	-0.86115	-0.74972	0.0091896
DEFENSE RESPONSE TO FUNGUS	-0.92383	-0.94584	-0.86735	0.0091896
ANTIBACTERIAL HUMORAL RESPONSE	-0.92762	-0.88559	-0.71494	0.0091896
DEFENSE RESPONSE TO GRAM NEGATIVE BACTERIUM	-0.92763	-0.90147	-0.86131	0.0091896
