# Supplementary material for: Proteomic Changes of Osteoclast Differentiation in Rheumatoid and Psoriatic Arthritis Reveal Functional Differences
Source: Front Immunol. 2022 Jul 4;13:892970. doi: 10.3389/fimmu.2022.892970 (PMC9289121; doi:10.3389/fimmu.2022.892970)
Supplement: Supplementary Table 5 — The biggest protein expression changes in osteoclasts. Table represents overexpressed or downregulated proteins (over 10 fold DE changes) in osteoclasts compared to monocytes. [file Table_5.csv]

	index	uniprot	protein	log_fold_change	pvals	corrected_pvals
0	P02786	TFR1_HUMAN	Transferrin receptor protein 1 (TR) (TfR) (TfR1) (Trfr) (T9) (p90) (CD antigen CD71) [Cleaved into: Transferrin receptor protein 1, serum form (sTfR)]	5.18645710831758	5.72504911503306E-13	7.20653112287056E-12
1	P06756	ITAV_HUMAN	Integrin alpha-V (Vitronectin receptor) (Vitronectin receptor subunit alpha) (CD antigen CD51) [Cleaved into: Integrin alpha-V heavy chain; Integrin alpha-V light chain]	5.01855980825562	8.8193362617585E-15	1.94703808240361E-13
2	O43914	TYOBP_HUMAN	TYRO protein tyrosine kinase-binding protein (DNAX-activation protein 12) (Killer-activating receptor-associated protein) (KAR-associated protein)	4.39746493688974	6.39649988135309E-13	7.91291149115662E-12
3	P22897	MRC1_HUMAN	Macrophage mannose receptor 1 (MMR) (C-type lectin domain family 13 member D) (C-type lectin domain family 13 member D-like) (Human mannose receptor) (hMR) (Macrophage mannose receptor 1-like protein 1) (CD antigen CD206)	4.25841558013383	3.88330394629673E-13	5.02030735399622E-12
4	Q86UD5	SL9B2_HUMAN	Sodium/hydrogen exchanger 9B2 (Na(+)/H(+) exchanger NHA2) (Na(+)/H(+) exchanger-like domain-containing protein 2) (NHE domain-containing protein 2) (Sodium/hydrogen exchanger-like domain-containing protein 2) (Solute carrier family 9 subfamily B member 2)	4.19698931181558	2.33208817709134E-09	1.48735401516715E-08
5	P07858	CATB_HUMAN	Cathepsin B (EC 3.4.22.1) (APP secretase) (APPS) (Cathepsin B1) [Cleaved into: Cathepsin B light chain; Cathepsin B heavy chain]	4.09534988511701	8.35211934120422E-20	6.65849514146003E-18
6	P04066	FUCO_HUMAN	Tissue alpha-L-fucosidase (EC 3.2.1.51) (Alpha-L-fucosidase I) (Alpha-L-fucoside fucohydrolase 1) (Alpha-L-fucosidase 1)	4.00684522365631	4.51756427857828E-10	3.13174142017383E-09
7	P12277	KCRB_HUMAN	Creatine kinase B-type (EC 2.7.3.2) (Brain creatine kinase) (B-CK) (Creatine kinase B chain) (Creatine phosphokinase B-type) (CPK-B)	3.99602941033463	4.88726338395552E-07	1.91095993350849E-06
8	Q8IV08	PLD3_HUMAN	5'-3' exonuclease PLD3 (EC 3.1.16.1) (Choline phosphatase 3) (HindIII K4L homolog) (Hu-K4) (Phosphatidylcholine-hydrolyzing phospholipase D3) (Phospholipase D3) (PLD 3)	3.80117293864826	2.0188557729045E-25	1.44852901705898E-22
9	P04080	CYTB_HUMAN	Cystatin-B (CPI-B) (Liver thiol proteinase inhibitor) (Stefin-B)	3.800715654121	1.45968024827597E-17	6.54575361336256E-16
10	P11166	GTR1_HUMAN	Solute carrier family 2, facilitated glucose transporter member 1 (Glucose transporter type 1, erythrocyte/brain) (GLUT-1) (HepG2 glucose transporter)	3.75093864738509	8.36298650018839E-09	4.78122933377304E-08
11	O15229	KMO_HUMAN	Kynurenine 3-monooxygenase (EC 1.14.13.9) (Kynurenine 3-hydroxylase)	3.71976144415803	1.52146652295528E-11	1.43638451344792E-10
12	P13674	P4HA1_HUMAN	Prolyl 4-hydroxylase subunit alpha-1 (4-PH alpha-1) (EC 1.14.11.2) (Procollagen-proline,2-oxoglutarate-4-dioxygenase subunit alpha-1)	3.70025718644987	2.48679272796858E-10	1.86834951028006E-09
13	P43235	CATK_HUMAN	Cathepsin K (EC 3.4.22.38) (Cathepsin O) (Cathepsin O2) (Cathepsin X)	3.6428741256545	1.75770143409366E-10	1.3416497648534E-09
14	O43852	CALU_HUMAN	Calumenin (Crocalbin) (IEF SSP 9302)	3.54895415222957	9.00624489269109E-18	4.45653842103852E-16
15	P11117	PPAL_HUMAN	Lysosomal acid phosphatase (LAP) (EC 3.1.3.2)	3.49112961321634	7.50895897121185E-15	1.68364939432641E-13
16	P17931	LEG3_HUMAN	Galectin-3 (Gal-3) (35 kDa lectin) (Carbohydrate-binding protein 35) (CBP 35) (Galactose-specific lectin 3) (Galactoside-binding protein) (GALBP) (IgE-binding protein) (L-31) (Laminin-binding protein) (Lectin L-29) (Mac-2 antigen)	3.48468728831973	2.94752742688441E-18	1.56655624354783E-16
17	Q9C002	NMES1_HUMAN	Normal mucosa of esophagus-specific gene 1 protein (Protein FOAP-11)	3.47367446264935	7.94233276052294E-23	1.6281782159072E-20
18	Q6PIU2	NCEH1_HUMAN	Neutral cholesterol ester hydrolase 1 (NCEH) (EC 3.1.1.-) (Arylacetamide deacetylase-like 1)	3.41910171452516	1.40120954617711E-17	6.48624418956179E-16
19	P36222	CH3L1_HUMAN	Chitinase-3-like protein 1 (39 kDa synovial protein) (Cartilage glycoprotein 39) (CGP-39) (GP-39) (hCGP-39) (YKL-40)	3.4096295479929	1.51658423381407E-07	6.6553467141382E-07
20	Q8IX19	MCEM1_HUMAN	Mast cell-expressed membrane protein 1	-3.41305026979907	1.15566004169758E-24	5.5279071994534E-22
21	P49913	CAMP_HUMAN	Cathelicidin antimicrobial peptide (18 kDa cationic antimicrobial protein) (CAP-18) (hCAP-18) [Cleaved into: Antibacterial peptide FALL-39 (FALL-39 peptide antibiotic); Antibacterial peptide LL-37]	-3.4211484644359	0.000283500372065086	0.000657226226031338
22	P00738	HPT_HUMAN	Haptoglobin (Zonulin) [Cleaved into: Haptoglobin alpha chain; Haptoglobin beta chain]	-3.53613942461715	3.12384313270442E-08	1.56959774569263E-07
23	P01834	IGKC_HUMAN	Immunoglobulin kappa constant (Ig kappa chain C region) (Ig kappa chain C region AG) (Ig kappa chain C region CUM) (Ig kappa chain C region EU) (Ig kappa chain C region OU) (Ig kappa chain C region ROY) (Ig kappa chain C region TI)	-3.5883106878751	6.93873896126551E-18	3.55610371764857E-16
24	P32942	ICAM3_HUMAN	Intercellular adhesion molecule 3 (ICAM-3) (CDw50) (ICAM-R) (CD antigen CD50)	-3.66560135398643	2.31014630511424E-28	3.31505994783893E-25
25	P13224	GP1BB_HUMAN	Platelet glycoprotein Ib beta chain (GP-Ib beta) (GPIb-beta) (GPIbB) (Antigen CD42b-beta) (CD antigen CD42c)	-3.68277188645348	6.86594400094324E-16	1.97865763108456E-14
26	P41218	MNDA_HUMAN	Myeloid cell nuclear differentiation antigen	-3.70175405444117	5.93657737449698E-16	1.81255075157514E-14
27	P05109	S10A8_HUMAN	Protein S100-A8 (Calgranulin-A) (Calprotectin L1L subunit) (Cystic fibrosis antigen) (CFAG) (Leukocyte L1 complex light chain) (Migration inhibitory factor-related protein 8) (MRP-8) (p8) (S100 calcium-binding protein A8) (Urinary stone protein band A)	-3.76373920598859	6.09243695598268E-13	7.60230176681317E-12
28	Q01629	IFM2_HUMAN	Interferon-induced transmembrane protein 2 (Dispanin subfamily A member 2c) (DSPA2c) (Interferon-inducible protein 1-8D)	-3.76389848905931	1.13479602328761E-06	4.07108073354429E-06
29	P06702	S10A9_HUMAN	Protein S100-A9 (Calgranulin-B) (Calprotectin L1H subunit) (Leukocyte L1 complex heavy chain) (Migration inhibitory factor-related protein 14) (MRP-14) (p14) (S100 calcium-binding protein A9)	-3.91727042933666	3.1570958490408E-13	4.24323895950906E-12
30	O00602	FCN1_HUMAN	Ficolin-1 (Collagen/fibrinogen domain-containing protein 1) (Ficolin-A) (Ficolin-alpha) (M-ficolin)	-3.93921013018775	6.03156488304742E-21	6.1823540051236E-19
31	Q6P4A8	PLBL1_HUMAN	Phospholipase B-like 1 (EC 3.1.1.-) (LAMA-like protein 1) (Lamina ancestor homolog 1) (Phospholipase B domain-containing protein 1) [Cleaved into: Phospholipase B-like 1 chain A; Phospholipase B-like 1 chain B; Phospholipase B-like 1 chain C]	-4.09183440754975	4.22435132858932E-13	5.41245013975507E-12
32	P24158	PRTN3_HUMAN	Myeloblastin (EC 3.4.21.76) (AGP7) (C-ANCA antigen) (Leukocyte proteinase 3) (PR-3) (PR3) (Neutrophil proteinase 4) (NP-4) (P29) (Wegener autoantigen)	-4.15621275462387	4.74807764027635E-22	8.51686426724571E-20
33	P08246	ELNE_HUMAN	Neutrophil elastase (EC 3.4.21.37) (Bone marrow serine protease) (Elastase-2) (Human leukocyte elastase) (HLE) (Medullasin) (PMN elastase)	-4.56266653946301	3.85662180578322E-21	4.25711714715302E-19
34	P12429	ANXA3_HUMAN	Annexin A3 (35-alpha calcimedin) (Annexin III) (Annexin-3) (Inositol 1,2-cyclic phosphate 2-phosphohydrolase) (Lipocortin III) (Placental anticoagulant protein III) (PAP-III)	-4.66232059393911	3.46870385643118E-06	1.12870522312443E-05
35	P61626	LYSC_HUMAN	Lysozyme C (EC 3.2.1.17) (1,4-beta-N-acetylmuramidase C)	-5.21113725130309	4.69193089823008E-20	4.2080755243501E-18
36	P17927	CR1_HUMAN	Complement receptor type 1 (C3b/C4b receptor) (CD antigen CD35)	-6.10386117801034	1.78992457318336E-21	2.1404514687651E-19
37	P59665	DEF1_HUMAN	Neutrophil defensin 1 (Defensin, alpha 1) (HNP-1) (HP-1) (HP1) [Cleaved into: HP 1-56; Neutrophil defensin 2 (HNP-2) (HP-2) (HP2)]	-7.10114210728554	6.74498569528977E-12	6.91361033767201E-11
38	P05164	PERM_HUMAN	Myeloperoxidase (MPO) (EC 1.11.2.2) [Cleaved into: Myeloperoxidase; 89 kDa myeloperoxidase; 84 kDa myeloperoxidase; Myeloperoxidase light chain; Myeloperoxidase heavy chain]	-7.7048052061293	3.81406580005589E-23	9.12197403846701E-21
39	P08311	CATG_HUMAN	Cathepsin G (CG) (EC 3.4.21.20)	-8.30544349559899	6.5397401098235E-20	5.52031003388042E-18
40	P08514	ITA2B_HUMAN	Integrin alpha-IIb (GPalpha IIb) (GPIIb) (Platelet membrane glycoprotein IIb) (CD antigen CD41) [Cleaved into: Integrin alpha-IIb heavy chain; Integrin alpha-IIb light chain, form 1; Integrin alpha-IIb light chain, form 2]	-8.96709506973857	1.36300652819552E-16	5.06053129727348E-15
