# Supplementary material for: Proteomic Changes of Osteoclast Differentiation in Rheumatoid and Psoriatic Arthritis Reveal Functional Differences
Source: Front Immunol. 2022 Jul 4;13:892970. doi: 10.3389/fimmu.2022.892970 (PMC9289121; doi:10.3389/fimmu.2022.892970)
Supplement: Supplementary Table 6 — GSE data. Table with data from Figures 7A–D. [file Table_6.csv]

Figure 7A
Name	RA - healthy	PsA - healthy	RA - PsA	adjusted p
EUKARYOTIC TRANSLATION INITIATION FACTOR 3 COMPLEX	0.90559	0.23721	0.86052	0.0088638
EUKARYOTIC 48S PREINITIATION COMPLEX	0.8981	-0.28487	0.86734	0.0088638
TRANSLATION PREINITIATION COMPLEX	0.8981	-0.28487	0.86734	0.0088638
MHC PROTEIN COMPLEX	0.80493	0.86246	0.37408	0.015638
CLATHRIN COATED ENDOCYTIC VESICLE MEMBRANE	0.76908	0.74704	0.38874	0.039095
LUMENAL SIDE OF ENDOPLASMIC RETICULUM MEMBRANE	0.7476	0.80811	0.33608	0.021415
CLATHRIN COATED ENDOCYTIC VESICLE	0.72562	0.68501	0.35329	0.039095
CONDENSED CHROMOSOME	0.7215	-0.39053	0.70447	0.040198
SPLICEOSOMAL COMPLEX	0.69612	-0.56459	0.78579	0.0099081
CYTOSOLIC LARGE RIBOSOMAL SUBUNIT	0.67421	-0.73519	0.80865	0.0088638
LUMENAL SIDE OF MEMBRANE	0.67312	0.74704	-0.28239	0.047953
ANCHORED COMPONENT OF MEMBRANE	0.67311	0.19643	0.57299	0.040198
NUCLEAR SPECK	0.6608	-0.52093	0.72667	0.0099081
ER TO GOLGI TRANSPORT VESICLE MEMBRANE	0.62459	0.68836	-0.24084	0.047288
LARGE RIBOSOMAL SUBUNIT	0.60164	-0.67853	0.78361	0.010306
CLATHRIN COATED VESICLE MEMBRANE	0.59823	0.50098	0.32837	0.040198
ENDOCYTIC VESICLE MEMBRANE	0.57108	0.5189	0.30161	0.011025
NUCLEAR BODY	0.56732	-0.55145	0.67416	0.0099081
EXTERNAL SIDE OF PLASMA MEMBRANE	0.55057	0.26827	0.46451	0.034352
PLASMA MEMBRANE PROTEIN COMPLEX	0.54481	0.45701	0.37505	0.0099081
LATE ENDOSOME	0.54063	0.50357	0.26682	0.021415
COATED VESICLE MEMBRANE	0.52576	0.48402	0.25351	0.041083
CYTOSOLIC RIBOSOME	0.52253	-0.68738	0.73287	0.013529
NUCLEAR PROTEIN CONTAINING COMPLEX	0.50894	-0.49215	0.66668	0.021415
SIDE OF MEMBRANE	0.50428	0.28786	0.43814	0.0099081
RIBONUCLEOPROTEIN COMPLEX	0.47352	-0.63255	0.72417	0.0099081
INTRINSIC COMPONENT OF PLASMA MEMBRANE	0.45441	0.33262	0.35765	0.011025
ENDOSOME MEMBRANE	0.4506	0.45079	0.23826	0.036921
CELL SURFACE	0.4488	0.24325	0.3944	0.021415
VACUOLAR MEMBRANE	0.4455	0.43097	0.19628	0.021415
ENDOCYTIC VESICLE	0.4449	0.38042	0.24887	0.036921
ENDOSOME	0.4176	0.35216	0.25664	0.021415
VACUOLE	0.38469	0.37069	0.18389	0.039095
MITOCHONDRIAL ENVELOPE	-0.44092	0.14269	-0.48367	0.029701
ORGANELLE INNER MEMBRANE	-0.46504	-0.13192	-0.48926	0.027324
RESPIRASOME	-0.47982	0.24397	-0.60735	0.038475
RESPIRATORY CHAIN COMPLEX	-0.49717	0.29273	-0.62989	0.03504
INNER MITOCHONDRIAL MEMBRANE PROTEIN COMPLEX	-0.51152	0.2241	-0.62841	0.027324
MITOCHONDRIAL PROTEIN CONTAINING COMPLEX	-0.54394	-0.11571	-0.58003	0.027324
MITOCHONDRIAL MATRIX	-0.61786	-0.3637	-0.44153	0.027324
Figure 7B
Name	RA - healthy	PsA - healthy	RA - PsA	adjusted p
FORMATION OF CYTOPLASMIC TRANSLATION INITIATION COMPLEX	0.91608	0.26036	0.86363	0.012578
CYTOPLASMIC TRANSLATIONAL INITIATION	0.85859	-0.33045	0.86475	0.012578
MRNA 3 END PROCESSING	0.81898	-0.54245	0.78751	0.012578
REGULATION OF ALPHA BETA T CELL DIFFERENTIATION	0.81574	-0.30564	0.76998	0.041162
T CELL MEDIATED CYTOTOXICITY	0.79203	0.55924	0.61179	0.045413
REGULATION OF TRANSLATIONAL INITIATION	0.78924	-0.30981	0.85436	0.032212
RNA 3 END PROCESSING	0.78818	-0.55177	0.75747	0.012578
MRNA EXPORT FROM NUCLEUS	0.77072	-0.48687	0.69657	0.017265
NUCLEOSOME ASSEMBLY	0.74816	-0.56545	0.76813	0.017265
RNA EXPORT FROM NUCLEUS	0.72699	-0.55985	0.70799	0.012578
CHROMATIN ASSEMBLY OR DISASSEMBLY	0.72679	-0.61071	0.76603	0.012578
REGULATION OF MRNA PROCESSING	0.72202	-0.49935	0.73934	0.012578
RNA SPLICING VIA TRANSESTERIFICATION REACTIONS	0.72081	-0.5411	0.73783	0.012578
MRNA PROCESSING	0.72074	-0.53097	0.74045	0.012578
REGULATION OF MRNA SPLICING VIA SPLICEOSOME	0.7182	-0.48658	0.74363	0.017265
RIBONUCLEOPROTEIN COMPLEX SUBUNIT ORGANIZATION	0.71498	-0.59122	0.80659	0.012578
NUCLEAR EXPORT	0.7098	-0.38435	0.64951	0.012578
DNA PACKAGING	0.70399	-0.55988	0.75639	0.019822
RNA SPLICING	0.70005	-0.55622	0.71973	0.012578
NUCLEOSOME ORGANIZATION	0.69893	-0.62648	0.75823	0.025145
CYTOPLASMIC TRANSLATION	0.6695	-0.64085	0.79114	0.012578
REGULATION OF RNA SPLICING	0.66873	-0.53225	0.6955	0.017265
PROTEIN DNA COMPLEX SUBUNIT ORGANIZATION	0.66819	-0.53871	0.73787	0.017265
MRNA TRANSPORT	0.65935	-0.52892	0.6785	0.039471
CELLULAR RESPONSE TO MOLECULE OF BACTERIAL ORIGIN	0.65206	0.44142	0.51718	0.019697
REGULATION OF MRNA METABOLIC PROCESS	0.64953	-0.49444	0.68036	0.012578
CHROMATIN ORGANIZATION	0.64767	-0.52091	0.73794	0.012578
NUCLEAR TRANSPORT	0.63277	-0.37177	0.61815	0.012578
RIBONUCLEOPROTEIN COMPLEX BIOGENESIS	0.62343	-0.6208	0.76386	0.012578
RESPONSE TO MOLECULE OF BACTERIAL ORIGIN	0.61158	0.4585	0.41352	0.019251
TRANSLATIONAL INITIATION	0.58616	-0.6378	0.75682	0.012578
RNA PROCESSING	0.57114	-0.6018	0.71322	0.012578
MRNA METABOLIC PROCESS	0.55707	-0.62805	0.73224	0.012578
CHROMOSOME ORGANIZATION	0.54909	-0.46875	0.65827	0.017265
VIRAL GENE EXPRESSION	0.54908	-0.63665	0.71969	0.012578
REGULATION OF CELL ACTIVATION	0.52679	0.25959	0.46214	0.017265
NUCLEAR TRANSCRIBED MRNA CATABOLIC PROCESS	0.52231	-0.67383	0.72849	0.018265
REGULATION OF IMMUNE EFFECTOR PROCESS	0.52035	0.36271	0.4101	0.041162
NUCLEAR TRANSCRIBED MRNA CATABOLIC PROCESS NONSENSE MEDIATED DECAY	0.51602	-0.67692	0.7261	0.031163
LYMPHOCYTE ACTIVATION	0.48413	0.20726	0.44466	0.033505
CELLULAR PROTEIN CONTAINING COMPLEX ASSEMBLY	0.45154	-0.39244	0.52385	0.017265
BIOLOGICAL ADHESION	0.44198	-0.23157	0.41446	0.017265
POSITIVE REGULATION OF IMMUNE SYSTEM PROCESS	0.4398	0.2101	0.42586	0.041162
NEGATIVE REGULATION OF GENE EXPRESSION	0.42541	-0.56502	0.66068	0.0237
DEFENSE RESPONSE	0.42153	0.29144	0.31684	0.017265
ORGANOPHOSPHATE METABOLIC PROCESS	-0.35091	-0.18838	-0.284	0.04622
CARBOHYDRATE DERIVATIVE METABOLIC PROCESS	-0.36715	-0.18677	-0.30719	0.019445
SMALL MOLECULE METABOLIC PROCESS	-0.38428	-0.18555	-0.28859	0.028595
MITOCHONDRION ORGANIZATION	-0.38441	-0.13761	-0.37127	0.019445
ELECTRON TRANSPORT CHAIN	-0.41967	0.24137	-0.57221	0.023142
ORGANIC ACID METABOLIC PROCESS	-0.43187	-0.21984	-0.31126	0.020502
CARBOHYDRATE DERIVATIVE BIOSYNTHETIC PROCESS	-0.43271	-0.19911	-0.34308	0.01883
PROTON TRANSMEMBRANE TRANSPORT	-0.46187	-0.23267	-0.56303	0.040148
NUCLEOBASE CONTAINING SMALL MOLECULE METABOLIC PROCESS	-0.46263	-0.33033	-0.25051	0.01883
GENERATION OF PRECURSOR METABOLITES AND ENERGY	-0.48719	-0.19631	-0.49051	0.019445
CARBOHYDRATE METABOLIC PROCESS	-0.4931	-0.28367	-0.36687	0.01883
ATP METABOLIC PROCESS	-0.50024	-0.18765	-0.51443	0.019197
ENERGY DERIVATION BY OXIDATION OF ORGANIC COMPOUNDS	-0.50925	-0.17962	-0.50691	0.01883
MONOSACCHARIDE METABOLIC PROCESS	-0.51566	-0.4337	-0.31303	0.01883
NUCLEOSIDE PHOSPHATE BIOSYNTHETIC PROCESS	-0.51677	-0.23712	-0.40649	0.01883
ORGANIC ACID CATABOLIC PROCESS	-0.52053	-0.33125	-0.22518	0.01883
PURINE CONTAINING COMPOUND METABOLIC PROCESS	-0.52434	-0.29162	-0.34562	0.01883
OXIDATIVE PHOSPHORYLATION	-0.52682	0.17222	-0.619	0.01883
ATP SYNTHESIS COUPLED ELECTRON TRANSPORT	-0.53073	0.20303	-0.64655	0.01883
MITOCHONDRIAL TRANSMEMBRANE TRANSPORT	-0.53511	0.12941	-0.55069	0.020502
MITOCHONDRIAL ELECTRON TRANSPORT NADH TO UBIQUINONE	-0.53709	0.16964	-0.62591	0.030008
RIBOSE PHOSPHATE BIOSYNTHETIC PROCESS	-0.53817	-0.16215	-0.44282	0.01883
RESPIRATORY ELECTRON TRANSPORT CHAIN	-0.54142	0.15041	-0.6373	0.01883
SMALL MOLECULE CATABOLIC PROCESS	-0.54488	-0.33905	-0.28464	0.01883
CELLULAR RESPIRATION	-0.55147	-0.14402	-0.58825	0.01883
PURINE CONTAINING COMPOUND BIOSYNTHETIC PROCESS	-0.56154	-0.24402	-0.42429	0.01883
INNER MITOCHONDRIAL MEMBRANE ORGANIZATION	-0.57353	0.24133	-0.68098	0.01883
MITOCHONDRIAL GENE EXPRESSION	-0.57391	-0.33979	-0.46424	0.019445
AEROBIC RESPIRATION	-0.57838	-0.24771	-0.51978	0.01883
RIBONUCLEOSIDE TRIPHOSPHATE METABOLIC PROCESS	-0.57847	-0.34023	-0.49849	0.029145
NUCLEOSIDE TRIPHOSPHATE METABOLIC PROCESS	-0.58848	-0.39169	-0.45109	0.01883
CELLULAR AMINO ACID METABOLIC PROCESS	-0.59153	-0.46668	-0.23889	0.01883
NUCLEOSIDE TRIPHOSPHATE BIOSYNTHETIC PROCESS	-0.6137	-0.30214	-0.54159	0.023142
RIBONUCLEOSIDE TRIPHOSPHATE BIOSYNTHETIC PROCESS	-0.6137	-0.30214	-0.54159	0.023142
MITOCHONDRIAL TRANSLATION	-0.62367	-0.36481	-0.48035	0.01883
ATP BIOSYNTHETIC PROCESS	-0.62497	-0.31634	-0.57239	0.033562
NUCLEOTIDE PHOSPHORYLATION	-0.62956	-0.43068	-0.42773	0.028595
MONOSACCHARIDE BIOSYNTHETIC PROCESS	-0.63204	-0.54431	-0.26986	0.038089
ALPHA AMINO ACID METABOLIC PROCESS	-0.66362	-0.43788	-0.35394	0.019445
TRICARBOXYLIC ACID CYCLE	-0.69524	-0.46916	-0.46406	0.01883
ALPHA AMINO ACID CATABOLIC PROCESS	-0.7211	-0.3938	-0.59459	0.044489
CARBOHYDRATE TRANSMEMBRANE TRANSPORT	-0.73413	-0.43661	-0.73133	0.03535
Figure 7C
Name	Ost - Mono	Preo - Mono	Ost - Preo	adjusted p
LYSOSOMAL LUMEN	0.60455	0.61513	0.57865	0.034288
BASOLATERAL PLASMA MEMBRANE	0.60345	0.64535	0.38047	0.034288
BASAL PART OF CELL	0.59102	0.6298	0.35646	0.034039
CYTOSOLIC LARGE RIBOSOMAL SUBUNIT	0.58684	0.71933	0.1199	0.034039
LARGE RIBOSOMAL SUBUNIT	0.57578	0.68813	0.10854	0.033865
RIBOSOMAL SUBUNIT	0.52051	0.60595	-0.25502	0.022098
CYTOSOLIC RIBOSOME	0.52018	0.66218	-0.2995	0.022098
RIBOSOME	0.49567	0.57864	-0.25968	0.022098
VACUOLE	-0.31765	-0.29488	-0.27809	0.023763
VESICLE MEMBRANE	-0.3282	-0.31235	-0.23845	0.0168
CELL SURFACE	-0.35421	-0.35085	-0.28316	0.027254
SECRETORY GRANULE MEMBRANE	-0.3985	-0.39407	-0.244	0.0073052
TERTIARY GRANULE	-0.42371	-0.43459	-0.24126	0.027254
SECRETORY VESICLE	-0.44777	-0.44483	-0.25918	0.0060831
EXTERNAL ENCAPSULATING STRUCTURE	-0.45907	-0.46834	-0.32187	0.015701
SECRETORY GRANULE	-0.46619	-0.46573	-0.2748	0.0060831
VACUOLAR LUMEN	-0.47046	-0.43187	-0.40511	0.013178
CHROMOSOME	-0.48545	-0.37364	-0.4461	0.0055287
SPECIFIC GRANULE MEMBRANE	-0.48783	-0.49284	-0.29052	0.027404
COLLAGEN CONTAINING EXTRACELLULAR MATRIX	-0.49329	-0.49251	-0.3642	0.011163
AZUROPHIL GRANULE	-0.55843	-0.54758	-0.42034	0.0055287
SPECIFIC GRANULE	-0.56983	-0.59596	0.29581	0.0055287
VESICLE LUMEN	-0.57076	-0.58029	-0.36651	0.0055287
PLATELET ALPHA GRANULE	-0.65129	-0.68089	0.28554	0.0064494
AZUROPHIL GRANULE LUMEN	-0.66936	-0.63525	-0.55387	0.0055287
CHROMATIN	-0.67673	-0.57653	-0.51992	0.0055287
PLATELET ALPHA GRANULE LUMEN	-0.70072	-0.71522	-0.36013	0.014861
SPECIFIC GRANULE LUMEN	-0.71718	-0.77984	0.38339	0.0055287
MHC PROTEIN COMPLEX	-0.77631	-0.78065	-0.46815	0.029045
NUCLEAR CHROMOSOME	-0.79842	-0.73229	-0.75457	0.013274
PROTEIN DNA COMPLEX	-0.80299	-0.72175	-0.65984	0.0055287
DNA PACKAGING COMPLEX	-0.85862	-0.82	-0.65787	0.0055287
Figure 7D
Name	Ost - Mono	Preo - Mono	Ost - Preo	adjusted p
OSTEOCLAST DIFFERENTIATION	0.72644	0.67968	0.58054	0.053692
MONOSACCHARIDE METABOLIC PROCESS	0.55386	0.36259	0.64903	0.053692
NUCLEAR TRANSCRIBED MRNA CATABOLIC PROCESS	0.51278	0.64783	-0.31881	0.053692
ESTABLISHMENT OF PROTEIN LOCALIZATION TO ENDOPLASMIC RETICULUM	0.50985	0.64385	-0.33023	0.053692
NUCLEAR TRANSCRIBED MRNA CATABOLIC PROCESS NONSENSE MEDIATED DECAY	0.5097	0.64512	-0.31382	0.053692
TRANSLATIONAL INITIATION	0.50722	0.65412	-0.34779	0.053692
COTRANSLATIONAL PROTEIN TARGETING TO MEMBRANE	0.50054	0.64522	-0.34131	0.053692
PROTEIN LOCALIZATION TO ENDOPLASMIC RETICULUM	0.50051	0.64218	-0.34491	0.053692
CARBOHYDRATE METABOLIC PROCESS	0.49077	0.27938	0.56702	0.053692
VIRAL GENE EXPRESSION	0.48102	0.63222	-0.33613	0.053692
CARBOHYDRATE DERIVATIVE METABOLIC PROCESS	0.43683	0.31153	0.43316	0.053692
CELLULAR MACROMOLECULE CATABOLIC PROCESS	0.41355	0.52724	-0.23839	0.053692
MACROMOLECULE CATABOLIC PROCESS	0.4064	0.49763	-0.19817	0.053692
ORGANONITROGEN COMPOUND BIOSYNTHETIC PROCESS	0.36337	0.42088	0.15873	0.053692
SMALL MOLECULE METABOLIC PROCESS	0.35988	0.2389	0.45234	0.053692
LOCOMOTION	-0.34042	-0.28791	-0.30679	0.014159
REGULATION OF RESPONSE TO STRESS	-0.34334	-0.29158	-0.31594	0.045631
POSITIVE REGULATION OF MULTICELLULAR ORGANISMAL PROCESS	-0.35645	-0.33777	-0.27684	0.0091896
CELL MIGRATION	-0.37018	-0.31736	-0.34139	0.0091896
INFLAMMATORY RESPONSE	-0.39489	-0.33837	-0.38101	0.047413
CYTOKINE PRODUCTION	-0.39503	-0.33784	-0.41448	0.025516
CELL CELL ADHESION	-0.40057	-0.39742	-0.2717	0.016994
POSITIVE REGULATION OF IMMUNE RESPONSE	-0.40157	-0.33789	-0.43935	0.028451
BIOLOGICAL ADHESION	-0.40754	-0.39495	-0.27502	0.0091896
REGULATION OF RESPONSE TO EXTERNAL STIMULUS	-0.40851	-0.36672	-0.35299	0.0091896
REGULATION OF IMMUNE RESPONSE	-0.41067	-0.33633	-0.45157	0.0091896
REGULATION OF IMMUNE SYSTEM PROCESS	-0.41435	-0.36616	-0.39268	0.0091896
REGULATION OF DEFENSE RESPONSE	-0.42937	-0.36979	-0.44269	0.037074
REGULATION OF VESICLE MEDIATED TRANSPORT	-0.43175	-0.38284	-0.31142	0.01206
POSITIVE REGULATION OF IMMUNE SYSTEM PROCESS	-0.4336	-0.38574	-0.40999	0.0091896
LEUKOCYTE MEDIATED IMMUNITY	-0.43854	-0.41571	-0.31684	0.0093735
POSITIVE REGULATION OF CYTOKINE PRODUCTION	-0.44081	-0.36233	-0.5092	0.049928
MYELOID LEUKOCYTE MEDIATED IMMUNITY	-0.44886	-0.43126	-0.31198	0.0093735
CELL ACTIVATION INVOLVED IN IMMUNE RESPONSE	-0.44916	-0.42472	-0.32366	0.0093735
RESPONSE TO LIPID	-0.4512	-0.37939	-0.45056	0.016307
LEUKOCYTE MIGRATION	-0.45745	-0.39956	-0.39363	0.011987
MYELOID LEUKOCYTE ACTIVATION	-0.45788	-0.43734	-0.33958	0.0093735
RESPONSE TO WOUNDING	-0.46654	-0.47413	-0.22028	0.0091896
INNATE IMMUNE RESPONSE	-0.47178	-0.44194	-0.41991	0.0091896
DEFENSE RESPONSE	-0.47759	-0.41991	-0.45086	0.0091896
REGULATION OF BODY FLUID LEVELS	-0.49315	-0.51272	0.23362	0.0091896
CELL SUBSTRATE ADHESION	-0.4938	-0.49007	-0.27028	0.0091896
CHROMOSOME ORGANIZATION	-0.50079	-0.37195	-0.47167	0.0091896
RESPONSE TO BIOTIC STIMULUS	-0.5019	-0.44952	-0.4372	0.0091896
EXTERNAL ENCAPSULATING STRUCTURE ORGANIZATION	-0.50393	-0.50683	-0.34033	0.035877
PHAGOCYTOSIS	-0.5077	-0.465	-0.37503	0.0091896
RESPONSE TO VIRUS	-0.50771	-0.38489	-0.58523	0.035877
WOUND HEALING	-0.50887	-0.51915	-0.23644	0.0091896
PATTERN RECOGNITION RECEPTOR SIGNALING PATHWAY	-0.50933	-0.52134	-0.31491	0.04883
COAGULATION	-0.53369	-0.56142	0.22167	0.0091896
RESPONSE TO MOLECULE OF BACTERIAL ORIGIN	-0.53869	-0.47108	-0.56401	0.025951
CELL MATRIX ADHESION	-0.54113	-0.52617	-0.29225	0.035877
DEFENSE RESPONSE TO OTHER ORGANISM	-0.55548	-0.50537	-0.49771	0.0091896
PLATELET ACTIVATION	-0.55848	-0.61968	0.29588	0.022852
PLATELET DEGRANULATION	-0.57357	-0.63965	0.2533	0.0091896
REGULATION OF PHAGOCYTOSIS	-0.60597	-0.50934	-0.54964	0.010669
RESPONSE TO BACTERIUM	-0.61814	-0.56933	-0.52724	0.0091896
CHROMATIN ORGANIZATION	-0.62051	-0.52285	-0.53663	0.0091896
DEFENSE RESPONSE TO VIRUS	-0.63138	-0.54109	-0.6412	0.0091896
GENE SILENCING	-0.63515	-0.53418	-0.56817	0.03971
LEUKOCYTE MEDIATED CYTOTOXICITY	-0.64502	-0.59327	-0.62079	0.010669
DNA PACKAGING	-0.65733	-0.60546	-0.56893	0.022649
CHROMATIN ASSEMBLY OR DISASSEMBLY	-0.67114	-0.59911	-0.59371	0.025516
DNA CONFORMATION CHANGE	-0.67531	-0.59723	-0.57986	0.0091896
CELL KILLING	-0.68002	-0.63455	-0.61876	0.0091896
BIOLOGICAL PROCESS INVOLVED IN INTERACTION WITH SYMBIONT	-0.70299	-0.70622	-0.54722	0.0091896
NUCLEOSOME ORGANIZATION	-0.70366	-0.62154	-0.62321	0.010669
POSITIVE REGULATION OF PHAGOCYTOSIS	-0.70373	-0.58068	-0.59292	0.010669
REGULATION OF GENE EXPRESSION EPIGENETIC	-0.71468	-0.70227	-0.58713	0.028451
NUCLEOSOME ASSEMBLY	-0.74093	-0.66306	-0.5989	0.0091896
CELLULAR EXTRAVASATION	-0.74246	-0.70179	-0.58123	0.0091896
POSITIVE REGULATION OF EXOCYTOSIS	-0.74473	-0.68353	-0.44674	0.0091896
CHROMATIN ORGANIZATION INVOLVED IN REGULATION OF TRANSCRIPTION	-0.76774	-0.76364	-0.67477	0.036366
REGULATION OF GENE SILENCING	-0.773	-0.67111	-0.64266	0.022444
HUMORAL IMMUNE RESPONSE	-0.78421	-0.75176	-0.65275	0.0091896
NEGATIVE REGULATION OF GENE EXPRESSION EPIGENETIC	-0.78958	-0.77078	-0.65187	0.035162
POSITIVE REGULATION OF REGULATED SECRETORY PATHWAY	-0.79656	-0.71741	-0.62495	0.010669
T CELL MEDIATED CYTOTOXICITY	-0.79826	-0.75816	-0.64661	0.036366
PROTEIN ACTIVATION CASCADE	-0.81561	-0.84806	0.50658	0.014278
DEFENSE RESPONSE TO BACTERIUM	-0.83527	-0.7714	-0.74325	0.0091896
DEFENSE RESPONSE TO GRAM POSITIVE BACTERIUM	-0.88199	-0.82407	-0.77507	0.0091896
KILLING OF CELLS OF OTHER ORGANISM	-0.88946	-0.87809	-0.82385	0.0091896
ANTIMICROBIAL HUMORAL RESPONSE	-0.8896	-0.86762	-0.7369	0.0091896
RESPONSE TO FUNGUS	-0.89518	-0.92173	-0.82838	0.0091896
ANTIMICROBIAL HUMORAL IMMUNE RESPONSE MEDIATED BY ANTIMICROBIAL PEPTIDE	-0.90531	-0.86115	-0.74972	0.0091896
DEFENSE RESPONSE TO FUNGUS	-0.92383	-0.94584	-0.86735	0.0091896
ANTIBACTERIAL HUMORAL RESPONSE	-0.92762	-0.88559	-0.71494	0.0091896
DEFENSE RESPONSE TO GRAM NEGATIVE BACTERIUM	-0.92763	-0.90147	-0.86131	0.0091896
